# Supplementary material for: Crystal structure of (2E,3E)-N 2,N 3-bis­(3-ethyl-[1,1′-biphen­yl]-4-yl)butane-2,3-di­imine
Source: Acta Crystallogr E Crystallogr Commun. 2015 Mar 21;71(Pt 4):o251–2. doi: 10.1107/S2056989015005071 (PMC4438819; doi:10.1107/S2056989015005071)
Supplement: Supplementary file 1 [file e-71-0o251-sup1.cif]

##############################################################################
#                                                                            #
# This CIF contains the data in a paper accepted for publication in          #
# Acta Crystallographica Section E. It conforms to the requirements of       #
# Notes for Authors for Acta Crystallographica Section E, and has been       #
# peer reviewed under the auspices of the IUCr Commission on Journals.       #
#                                                                            #
# Full details of the Crystallographic Information File format               #
# are given in the paper "The Crystallographic Information File (CIF):       #
# a New Standard Archive File for Crystallography" by S. R. Hall, F. H.      #
# Allen and I. D. Brown [Acta Cryst. (1991), A47, 655-685].                  #
#                                                                            #
# The current version of the core CIF dictionary is obtainable from          #
# ftp://ftp.iucr.org/pub/cif_core.dic.                                       #
#                                                                            #
# Software is freely available for graphical display of the structure(s)     #
# in this CIF. For information consult the CIF software page                 #
# http://www.iucr.org/resources/cif/software.                                #
#                                                                            #
# This file may be used for bona fide research purposes within the           #
# scientific community so long as proper attribution is given to the journal # 
# article from which it was obtained.                                        #
#                                                                            #
##############################################################################
data_I
_database_code_depnum_ccdc_archive 'CCDC 1053619'
_audit_creation_method     SHELXL-97
_chemical_name_systematic
;\
(2<i>E</i>,3<i>E</i>)-<i>N</i>^2^,<i>N</i>^3^-Bis(3-ethyl-[1,1'-biphenyl]-4-\
yl)butane-2,3-diimine
;
_chemical_name_common     ?
_chemical_formula_moiety     'C32 H32 N2'
_chemical_formula_sum     'C32 H32 N2'
_chemical_formula_iupac     'C32 H32 N2'
_chemical_formula_weight     444.60
_chemical_melting_point     ?
_symmetry_cell_setting     triclinic
_symmetry_space_group_name_H-M     'P -1'
_symmetry_space_group_name_Hall     '-P 1'
loop_
    _symmetry_equiv_pos_as_xyz
    'x, y, z'
    '-x, -y, -z'
_cell_length_a     9.622(4)
_cell_length_b     9.707(5)
_cell_length_c     14.666(7)
_cell_angle_alpha     77.288(5)
_cell_angle_beta     86.934(4)
_cell_angle_gamma     74.736(4)
_cell_volume     1289.1(10)
_cell_formula_units_Z     2
_cell_measurement_reflns_used     1713
_cell_measurement_theta_min     2.23
_cell_measurement_theta_max     22.97
_cell_measurement_temperature     296(2)
_exptl_crystal_description     block
_exptl_crystal_colour     yellow
_exptl_crystal_size_max     0.28
_exptl_crystal_size_mid     0.26
_exptl_crystal_size_min     0.25
_exptl_crystal_density_diffrn     1.145
_exptl_crystal_density_meas     ?
_exptl_crystal_density_method     'not measured'
_exptl_crystal_F_000     476
_exptl_absorpt_coefficient_mu     0.066
_exptl_absorpt_correction_type     multi-scan
_exptl_absorpt_process_details
;
(SADABS; Bruker, 2007)
;
_exptl_absorpt_correction_T_min     0.9817
_exptl_absorpt_correction_T_max     0.9836
_exptl_special_details     ?
_diffrn_ambient_temperature     296(2)
_diffrn_radiation_type     MoK\a
_diffrn_radiation_wavelength     0.71073
_diffrn_radiation_source     'fine-focus sealed tube'
_diffrn_radiation_monochromator     graphite
_diffrn_measurement_device_type     'Bruker APEXII CCD'
_diffrn_measurement_method     '\f and \w scans'
_diffrn_detector_area_resol_mean     ?
_diffrn_reflns_number     9264
_diffrn_reflns_av_R_equivalents     0.0418
_diffrn_reflns_av_sigmaI/netI     0.0684
_diffrn_reflns_theta_min     2.23
_diffrn_reflns_theta_max     25.50
_diffrn_reflns_theta_full     25.50
_diffrn_measured_fraction_theta_max     0.983
_diffrn_measured_fraction_theta_full     0.983
_diffrn_reflns_limit_h_min     -10
_diffrn_reflns_limit_h_max     11
_diffrn_reflns_limit_k_min     -11
_diffrn_reflns_limit_k_max     11
_diffrn_reflns_limit_l_min     -17
_diffrn_reflns_limit_l_max     17
_refine_special_details
;
Refinement of <i>F</i>^2^ against ALL reflections. The weighted <i>R</i>-factor
<i>wR</i> and goodness of fit <i>S</i> are based on <i>F</i>^2^, conventional
<i>R</i>-factors <i>R</i> are based on <i>F</i>, with <i>F</i> set to zero for
negative <i>F</i>^2^. The threshold expression of <i>F</i>^2^ >
\s(<i>F</i>^2^) is used only for calculating <i>R</i>-factors(gt) <i>etc</i>.
and is not relevant to the choice of reflections for refinement.
<i>R</i>-factors based on <i>F</i>^2^ are statistically about twice as large
as those based on <i>F</i>, and <i>R</i>- factors based on ALL data will be
even larger.
;
_reflns_number_total     4719
_reflns_number_gt     2323
_reflns_threshold_expression     I>2sigma(I)
_refine_ls_structure_factor_coef     Fsqd
_refine_ls_matrix_type     full
_refine_ls_R_factor_all     0.1383
_refine_ls_R_factor_gt     0.0687
_refine_ls_wR_factor_gt     0.1864
_refine_ls_wR_factor_ref     0.2454
_refine_ls_goodness_of_fit_ref     1.027
_refine_ls_restrained_S_all     1.129
_refine_ls_number_reflns     4719
_refine_ls_number_parameters     311
_refine_ls_number_restraints     62
_refine_ls_hydrogen_treatment     constr
_refine_ls_weighting_scheme     calc
_refine_ls_weighting_details
         'calc w=1/[\s^2^(Fo^2^)+(0.0989P)^2^+0.5812P] where P=(Fo^2^+2Fc^2^)/3'
_atom_sites_solution_hydrogens     geom
_atom_sites_solution_primary     direct
_atom_sites_solution_secondary     difmap
_refine_ls_shift/su_max     0.001
_refine_ls_shift/su_mean     0.000
_refine_diff_density_max     0.417
_refine_diff_density_min     -0.317
_refine_ls_extinction_method     none
_refine_ls_extinction_coef     ?
loop_
    _atom_type_symbol
    _atom_type_description
    _atom_type_scat_dispersion_real
    _atom_type_scat_dispersion_imag
    _atom_type_scat_source
    'C' 'C' 0.0033 0.0016
                         'International Tables Vol C Tables 4.2.6.8 and 6.1.1.4'
    'H' 'H' 0.0000 0.0000
                         'International Tables Vol C Tables 4.2.6.8 and 6.1.1.4'
    'N' 'N' 0.0061 0.0033
                         'International Tables Vol C Tables 4.2.6.8 and 6.1.1.4'
_computing_data_collection
;
APEX2 (Bruker, 2007)
;
_computing_cell_refinement
;
SAINT (Bruker, 2007)
;
_computing_data_reduction
;
SAINT (Bruker, 2007)
;
_computing_structure_solution
;
SHELXS97 (Sheldrick, 2008)
;
_computing_structure_refinement
;
SHELXL97 (Sheldrick, 2008)
;
_computing_molecular_graphics
;
SHELXTL (Sheldrick, 2008)
;
_computing_publication_material
;
SHELXTL (Sheldrick, 2008)
;
loop_
    _atom_site_type_symbol
    _atom_site_label
    _atom_site_fract_x
    _atom_site_fract_y
    _atom_site_fract_z
    _atom_site_U_iso_or_equiv
    _atom_site_adp_type
    _atom_site_calc_flag
    _atom_site_refinement_flags
    _atom_site_occupancy
    _atom_site_symmetry_multiplicity
    _atom_site_disorder_assembly
    _atom_site_disorder_group
    C C4 0.2795(3) 0.7460(4) 0.3800(2) 0.0475(9) Uani d . 1 1 . .
    C C7 0.2487(3) 0.7538(4) 0.4796(2) 0.0447(8) Uani d . 1 1 . .
    C C24 0.8794(4) 0.7005(4) -0.4998(2) 0.0547(9) Uani d . 1 1 . .
    H H24 0.9548 0.6738 -0.4571 0.066 Uiso calc R 1 1 . .
    C C23 0.7383(3) 0.7411(4) -0.4689(2) 0.0447(8) Uani d . 1 1 . .
    C C20 0.7041(4) 0.7451(4) -0.3690(2) 0.0474(9) Uani d . 1 1 . .
    N N1 0.3646(4) 0.7226(4) 0.0967(2) 0.0691(10) Uani d . 1 1 . .
    C C2 0.4010(4) 0.6174(4) 0.2631(2) 0.0600(10) Uani d . 1 1 . .
    H H2 0.4631 0.5342 0.2484 0.072 Uiso calc R 1 1 . .
    N N2 0.6087(4) 0.7552(4) -0.08534(19) 0.0677(9) Uani d . 1 1 . .
    C C25 0.9095(4) 0.6991(4) -0.5925(2) 0.0606(10) Uani d . 1 1 . .
    H H25 1.0046 0.6703 -0.6114 0.073 Uiso calc R 1 1 . .
    C C28 0.6287(4) 0.7801(4) -0.5354(2) 0.0524(9) Uani d . 1 1 . .
    H H28 0.5332 0.8061 -0.5166 0.063 Uiso calc R 1 1 . .
    C C27 0.6588(4) 0.7807(4) -0.6286(2) 0.0575(10) Uani d . 1 1 . .
    H H27 0.5841 0.8086 -0.6719 0.069 Uiso calc R 1 1 . .
    C C21 0.5806(4) 0.8396(4) -0.3438(2) 0.0624(10) Uani d . 1 1 . .
    H H21 0.5183 0.9033 -0.3901 0.075 Uiso calc R 1 1 . .
    C C8 0.2624(4) 0.6280(4) 0.5489(2) 0.0532(9) Uani d . 1 1 . .
    H H8 0.2903 0.5372 0.5328 0.064 Uiso calc R 1 1 . .
    C C3 0.3721(4) 0.6228(4) 0.3557(2) 0.0556(9) Uani d . 1 1 . .
    H H3 0.4149 0.5432 0.4023 0.067 Uiso calc R 1 1 . .
    C C17 0.6367(4) 0.7479(4) -0.1810(2) 0.0577(10) Uani d . 1 1 . .
    C C12 0.2056(4) 0.8868(4) 0.5063(2) 0.0588(10) Uani d . 1 1 . .
    H H12 0.1960 0.9726 0.4611 0.071 Uiso calc R 1 1 . .
    C C9 0.2352(4) 0.6355(5) 0.6412(2) 0.0638(11) Uani d . 1 1 . .
    H H9 0.2464 0.5499 0.6869 0.077 Uiso calc R 1 1 . .
    C C1 0.3390(4) 0.7335(5) 0.1921(2) 0.0586(10) Uani d . 1 1 . .
    C C15 0.4766(4) 0.7491(4) 0.0550(2) 0.0616(10) Uani d . 1 1 . .
    C C16 0.4957(4) 0.7297(4) -0.0440(2) 0.0602(10) Uani d . 1 1 . .
    C C22 0.5486(4) 0.8406(5) -0.2514(2) 0.0705(12) Uani d . 1 1 . .
    H H22 0.4653 0.9056 -0.2363 0.085 Uiso calc R 1 1 . .
    C C11 0.1765(4) 0.8947(5) 0.5984(3) 0.0692(11) Uani d . 1 1 . .
    H H11 0.1466 0.9853 0.6147 0.083 Uiso calc R 1 1 . .
    C C5 0.2159(4) 0.8603(4) 0.3076(2) 0.0571(10) Uani d . 1 1 . .
    H H5 0.1526 0.9429 0.3223 0.069 Uiso calc R 1 1 . .
    C C19 0.7939(4) 0.6534(4) -0.2969(2) 0.0576(10) Uani d . 1 1 . .
    H H19 0.8780 0.5898 -0.3121 0.069 Uiso calc R 1 1 . .
    C C6 0.2429(4) 0.8566(5) 0.2135(2) 0.0655(10) Uani d U 1 1 . .
    C C18 0.7635(4) 0.6525(5) -0.2029(2) 0.0655(11) Uani d U 1 1 . .
    C C26 0.7997(4) 0.7401(4) -0.6574(2) 0.0625(11) Uani d . 1 1 . .
    H H26 0.8204 0.7404 -0.7201 0.075 Uiso calc R 1 1 . .
    C C32 0.3837(5) 0.6771(5) -0.0834(3) 0.0817(13) Uani d . 1 1 . .
    H H32A 0.2988 0.7562 -0.0990 0.123 Uiso calc R 1 1 . .
    H H32B 0.3602 0.5992 -0.0379 0.123 Uiso calc R 1 1 . .
    H H32C 0.4203 0.6424 -0.1387 0.123 Uiso calc R 1 1 . .
    C C10 0.1917(4) 0.7683(5) 0.6659(3) 0.0724(12) Uani d . 1 1 . .
    H H10 0.1726 0.7731 0.7281 0.087 Uiso calc R 1 1 . .
    C C31 0.5890(5) 0.7985(6) 0.0961(3) 0.1001(17) Uani d . 1 1 . .
    H H31A 0.5484 0.8434 0.1470 0.150 Uiso calc R 1 1 . .
    H H31B 0.6226 0.8680 0.0490 0.150 Uiso calc R 1 1 . .
    H H31C 0.6682 0.7159 0.1186 0.150 Uiso calc R 1 1 . .
    C C29 0.8580(5) 0.5493(6) -0.1247(3) 0.0996(15) Uani d DU 1 1 . .
    H H29A 0.8701 0.6061 -0.0804 0.119 Uiso calc R 1 1 . .
    H H29B 0.8051 0.4804 -0.0930 0.119 Uiso calc R 1 1 . .
    C C13 0.1671(5) 0.9816(6) 0.1373(3) 0.0957(14) Uani d DU 1 1 . .
    H H13A 0.1878 1.0705 0.1459 0.115 Uiso calc R 1 1 . .
    H H13B 0.2072 0.9637 0.0776 0.115 Uiso calc R 1 1 . .
    C C30 0.9944(7) 0.4688(9) -0.1444(4) 0.187(3) Uani d DU 1 1 . .
    H H30A 0.9911 0.4376 -0.2018 0.281 Uiso calc R 1 1 . .
    H H30B 1.0250 0.3847 -0.0945 0.281 Uiso calc R 1 1 . .
    H H30C 1.0611 0.5284 -0.1504 0.281 Uiso calc R 1 1 . .
    C C14 0.0125(7) 1.0059(9) 0.1331(5) 0.199(4) Uani d DU 1 1 . .
    H H14A -0.0101 0.9417 0.0981 0.298 Uiso calc R 1 1 . .
    H H14B -0.0302 1.1055 0.1030 0.298 Uiso calc R 1 1 . .
    H H14C -0.0248 0.9865 0.1953 0.298 Uiso calc R 1 1 . .
loop_
    _atom_site_aniso_label
    _atom_site_aniso_U_11
    _atom_site_aniso_U_22
    _atom_site_aniso_U_33
    _atom_site_aniso_U_12
    _atom_site_aniso_U_13
    _atom_site_aniso_U_23
    C4 0.0409(19) 0.061(2) 0.0438(19) -0.0161(17) 0.0055(15) -0.0145(17)
    C7 0.0345(18) 0.056(2) 0.0490(19) -0.0165(16) 0.0058(14) -0.0174(17)
    C24 0.047(2) 0.071(3) 0.049(2) -0.0169(19) 0.0011(16) -0.0179(18)
    C23 0.043(2) 0.051(2) 0.0425(18) -0.0159(17) 0.0024(15) -0.0124(15)
    C20 0.044(2) 0.057(2) 0.0420(19) -0.0141(17) 0.0059(15) -0.0122(16)
    N1 0.073(2) 0.099(3) 0.0452(18) -0.031(2) 0.0112(16) -0.0270(17)
    C2 0.058(2) 0.069(3) 0.056(2) -0.012(2) 0.0103(18) -0.028(2)
    N2 0.072(2) 0.091(3) 0.0439(17) -0.0216(19) 0.0090(16) -0.0229(16)
    C25 0.050(2) 0.079(3) 0.057(2) -0.020(2) 0.0148(18) -0.025(2)
    C28 0.046(2) 0.063(2) 0.050(2) -0.0159(18) 0.0015(16) -0.0123(17)
    C27 0.059(2) 0.069(3) 0.046(2) -0.019(2) -0.0073(17) -0.0099(17)
    C21 0.058(2) 0.072(3) 0.046(2) -0.002(2) 0.0077(17) -0.0098(18)
    C8 0.051(2) 0.060(2) 0.048(2) -0.0113(18) 0.0052(16) -0.0161(17)
    C3 0.054(2) 0.063(2) 0.051(2) -0.0141(19) 0.0057(17) -0.0186(18)
    C17 0.060(2) 0.075(3) 0.042(2) -0.019(2) 0.0078(17) -0.0194(18)
    C12 0.063(2) 0.060(2) 0.057(2) -0.021(2) 0.0075(18) -0.0177(18)
    C9 0.064(3) 0.075(3) 0.050(2) -0.016(2) -0.0011(18) -0.010(2)
    C1 0.058(2) 0.080(3) 0.047(2) -0.027(2) 0.0107(17) -0.024(2)
    C15 0.064(3) 0.081(3) 0.043(2) -0.018(2) 0.0062(18) -0.0205(19)
    C16 0.061(2) 0.076(3) 0.044(2) -0.015(2) 0.0052(18) -0.0185(18)
    C22 0.065(3) 0.082(3) 0.053(2) 0.001(2) 0.0136(19) -0.017(2)
    C11 0.078(3) 0.071(3) 0.066(3) -0.021(2) 0.013(2) -0.032(2)
    C5 0.055(2) 0.064(2) 0.052(2) -0.0144(19) 0.0105(17) -0.0154(18)
    C19 0.050(2) 0.073(3) 0.048(2) -0.0078(19) 0.0029(16) -0.0181(18)
    C6 0.067(2) 0.079(3) 0.049(2) -0.021(2) 0.0078(18) -0.0092(18)
    C18 0.059(2) 0.093(3) 0.0417(19) -0.014(2) -0.0026(16) -0.0144(19)
    C26 0.075(3) 0.076(3) 0.045(2) -0.029(2) 0.0101(19) -0.0212(19)
    C32 0.084(3) 0.120(4) 0.053(2) -0.037(3) 0.008(2) -0.033(2)
    C10 0.074(3) 0.102(4) 0.049(2) -0.024(3) 0.008(2) -0.032(2)
    C31 0.092(3) 0.176(5) 0.060(3) -0.065(4) 0.016(2) -0.050(3)
    C29 0.085(3) 0.142(4) 0.053(2) 0.001(3) -0.009(2) -0.017(2)
    C13 0.095(3) 0.104(3) 0.070(3) -0.011(3) 0.000(2) 0.002(2)
    C30 0.137(5) 0.249(7) 0.089(4) 0.063(5) -0.009(4) 0.009(4)
    C14 0.137(5) 0.234(7) 0.137(5) 0.028(6) -0.017(4) 0.057(5)
_geom_special_details
;
All e.s.d.'s (except the e.s.d. in the dihedral angle between two l.s. planes)
are estimated using the full covariance matrix. The cell e.s.d.'s are taken
into account individually in the estimation of e.s.d.'s in distances, angles
and torsion angles; correlations between e.s.d.'s in cell parameters are only
used when they are defined by crystal symmetry. An approximate (isotropic)
treatment of cell e.s.d.'s is used for estimating e.s.d.'s involving l.s.
planes.
;
loop_
    _geom_bond_atom_site_label_1
    _geom_bond_atom_site_label_2
    _geom_bond_site_symmetry_2
    _geom_bond_distance
    _geom_bond_publ_flag
    C4 C5 . 1.388(5) ?
    C4 C3 . 1.395(5) ?
    C4 C7 . 1.489(4) ?
    C7 C12 . 1.384(5) ?
    C7 C8 . 1.387(5) ?
    C24 C25 . 1.377(4) ?
    C24 C23 . 1.391(4) ?
    C24 H24 . 0.9300 ?
    C23 C28 . 1.394(4) ?
    C23 C20 . 1.491(4) ?
    C20 C21 . 1.386(5) ?
    C20 C19 . 1.392(5) ?
    N1 C15 . 1.269(4) ?
    N1 C1 . 1.430(4) ?
    C2 C3 . 1.380(4) ?
    C2 C1 . 1.381(5) ?
    C2 H2 . 0.9300 ?
    N2 C16 . 1.272(4) ?
    N2 C17 . 1.428(4) ?
    C25 C26 . 1.379(5) ?
    C25 H25 . 0.9300 ?
    C28 C27 . 1.380(4) ?
    C28 H28 . 0.9300 ?
    C27 C26 . 1.379(5) ?
    C27 H27 . 0.9300 ?
    C21 C22 . 1.375(5) ?
    C21 H21 . 0.9300 ?
    C8 C9 . 1.379(5) ?
    C8 H8 . 0.9300 ?
    C3 H3 . 0.9300 ?
    C17 C22 . 1.370(5) ?
    C17 C18 . 1.394(5) ?
    C12 C11 . 1.379(5) ?
    C12 H12 . 0.9300 ?
    C9 C10 . 1.369(6) ?
    C9 H9 . 0.9300 ?
    C1 C6 . 1.391(5) ?
    C15 C31 . 1.494(6) ?
    C15 C16 . 1.501(5) ?
    C16 C32 . 1.497(5) ?
    C22 H22 . 0.9300 ?
    C11 C10 . 1.377(6) ?
    C11 H11 . 0.9300 ?
    C5 C6 . 1.396(5) ?
    C5 H5 . 0.9300 ?
    C19 C18 . 1.392(5) ?
    C19 H19 . 0.9300 ?
    C6 C13 . 1.510(6) ?
    C18 C29 . 1.506(5) ?
    C26 H26 . 0.9300 ?
    C32 H32A . 0.9600 ?
    C32 H32B . 0.9600 ?
    C32 H32C . 0.9600 ?
    C10 H10 . 0.9300 ?
    C31 H31A . 0.9600 ?
    C31 H31B . 0.9600 ?
    C31 H31C . 0.9600 ?
    C29 C30 . 1.391(6) ?
    C29 H29A . 0.9700 ?
    C29 H29B . 0.9700 ?
    C13 C14 . 1.446(7) ?
    C13 H13A . 0.9700 ?
    C13 H13B . 0.9700 ?
    C30 H30A . 0.9600 ?
    C30 H30B . 0.9600 ?
    C30 H30C . 0.9600 ?
    C14 H14A . 0.9600 ?
    C14 H14B . 0.9600 ?
    C14 H14C . 0.9600 ?
loop_
    _geom_angle_atom_site_label_1
    _geom_angle_atom_site_label_2
    _geom_angle_atom_site_label_3
    _geom_angle_site_symmetry_1
    _geom_angle_site_symmetry_3
    _geom_angle
    _geom_angle_publ_flag
    C5 C4 C3 . . 117.2(3) ?
    C5 C4 C7 . . 121.4(3) ?
    C3 C4 C7 . . 121.3(3) ?
    C12 C7 C8 . . 117.7(3) ?
    C12 C7 C4 . . 121.1(3) ?
    C8 C7 C4 . . 121.2(3) ?
    C25 C24 C23 . . 121.2(3) ?
    C25 C24 H24 . . 119.4 ?
    C23 C24 H24 . . 119.4 ?
    C24 C23 C28 . . 117.4(3) ?
    C24 C23 C20 . . 121.8(3) ?
    C28 C23 C20 . . 120.8(3) ?
    C21 C20 C19 . . 117.0(3) ?
    C21 C20 C23 . . 121.4(3) ?
    C19 C20 C23 . . 121.7(3) ?
    C15 N1 C1 . . 120.7(3) ?
    C3 C2 C1 . . 121.0(4) ?
    C3 C2 H2 . . 119.5 ?
    C1 C2 H2 . . 119.5 ?
    C16 N2 C17 . . 122.1(3) ?
    C24 C25 C26 . . 120.5(3) ?
    C24 C25 H25 . . 119.8 ?
    C26 C25 H25 . . 119.8 ?
    C27 C28 C23 . . 121.4(3) ?
    C27 C28 H28 . . 119.3 ?
    C23 C28 H28 . . 119.3 ?
    C26 C27 C28 . . 120.1(3) ?
    C26 C27 H27 . . 120.0 ?
    C28 C27 H27 . . 120.0 ?
    C22 C21 C20 . . 121.0(4) ?
    C22 C21 H21 . . 119.5 ?
    C20 C21 H21 . . 119.5 ?
    C9 C8 C7 . . 121.1(4) ?
    C9 C8 H8 . . 119.5 ?
    C7 C8 H8 . . 119.5 ?
    C2 C3 C4 . . 120.8(3) ?
    C2 C3 H3 . . 119.6 ?
    C4 C3 H3 . . 119.6 ?
    C22 C17 C18 . . 119.8(3) ?
    C22 C17 N2 . . 121.5(3) ?
    C18 C17 N2 . . 118.5(3) ?
    C11 C12 C7 . . 121.4(4) ?
    C11 C12 H12 . . 119.3 ?
    C7 C12 H12 . . 119.3 ?
    C10 C9 C8 . . 120.3(4) ?
    C10 C9 H9 . . 119.9 ?
    C8 C9 H9 . . 119.9 ?
    C2 C1 C6 . . 119.8(3) ?
    C2 C1 N1 . . 120.1(4) ?
    C6 C1 N1 . . 119.9(4) ?
    N1 C15 C31 . . 125.4(3) ?
    N1 C15 C16 . . 116.5(4) ?
    C31 C15 C16 . . 118.1(3) ?
    N2 C16 C32 . . 126.3(3) ?
    N2 C16 C15 . . 116.3(4) ?
    C32 C16 C15 . . 117.3(3) ?
    C17 C22 C21 . . 121.4(4) ?
    C17 C22 H22 . . 119.3 ?
    C21 C22 H22 . . 119.3 ?
    C10 C11 C12 . . 119.8(4) ?
    C10 C11 H11 . . 120.1 ?
    C12 C11 H11 . . 120.1 ?
    C4 C5 C6 . . 122.8(4) ?
    C4 C5 H5 . . 118.6 ?
    C6 C5 H5 . . 118.6 ?
    C20 C19 C18 . . 123.0(3) ?
    C20 C19 H19 . . 118.5 ?
    C18 C19 H19 . . 118.5 ?
    C1 C6 C5 . . 118.2(4) ?
    C1 C6 C13 . . 121.0(4) ?
    C5 C6 C13 . . 120.7(4) ?
    C19 C18 C17 . . 117.9(3) ?
    C19 C18 C29 . . 122.9(4) ?
    C17 C18 C29 . . 119.1(3) ?
    C25 C26 C27 . . 119.4(3) ?
    C25 C26 H26 . . 120.3 ?
    C27 C26 H26 . . 120.3 ?
    C16 C32 H32A . . 109.5 ?
    C16 C32 H32B . . 109.5 ?
    H32A C32 H32B . . 109.5 ?
    C16 C32 H32C . . 109.5 ?
    H32A C32 H32C . . 109.5 ?
    H32B C32 H32C . . 109.5 ?
    C9 C10 C11 . . 119.8(4) ?
    C9 C10 H10 . . 120.1 ?
    C11 C10 H10 . . 120.1 ?
    C15 C31 H31A . . 109.5 ?
    C15 C31 H31B . . 109.5 ?
    H31A C31 H31B . . 109.5 ?
    C15 C31 H31C . . 109.5 ?
    H31A C31 H31C . . 109.5 ?
    H31B C31 H31C . . 109.5 ?
    C30 C29 C18 . . 119.9(4) ?
    C30 C29 H29A . . 107.3 ?
    C18 C29 H29A . . 107.3 ?
    C30 C29 H29B . . 107.3 ?
    C18 C29 H29B . . 107.3 ?
    H29A C29 H29B . . 106.9 ?
    C14 C13 C6 . . 115.4(4) ?
    C14 C13 H13A . . 108.4 ?
    C6 C13 H13A . . 108.4 ?
    C14 C13 H13B . . 108.4 ?
    C6 C13 H13B . . 108.4 ?
    H13A C13 H13B . . 107.5 ?
    C29 C30 H30A . . 109.5 ?
    C29 C30 H30B . . 109.5 ?
    H30A C30 H30B . . 109.5 ?
    C29 C30 H30C . . 109.5 ?
    H30A C30 H30C . . 109.5 ?
    H30B C30 H30C . . 109.5 ?
    C13 C14 H14A . . 109.5 ?
    C13 C14 H14B . . 109.5 ?
    H14A C14 H14B . . 109.5 ?
    C13 C14 H14C . . 109.5 ?
    H14A C14 H14C . . 109.5 ?
    H14B C14 H14C . . 109.5 ?
loop_
    _geom_torsion_atom_site_label_1
    _geom_torsion_atom_site_label_2
    _geom_torsion_atom_site_label_3
    _geom_torsion_atom_site_label_4
    _geom_torsion_site_symmetry_1
    _geom_torsion_site_symmetry_2
    _geom_torsion_site_symmetry_3
    _geom_torsion_site_symmetry_4
    _geom_torsion
    _geom_torsion_publ_flag
    C5 C4 C7 C12 . . . . -25.7(5) ?
    C3 C4 C7 C12 . . . . 155.0(3) ?
    C5 C4 C7 C8 . . . . 154.3(3) ?
    C3 C4 C7 C8 . . . . -24.9(5) ?
    C25 C24 C23 C28 . . . . 0.1(5) ?
    C25 C24 C23 C20 . . . . -179.2(3) ?
    C24 C23 C20 C21 . . . . 151.7(4) ?
    C28 C23 C20 C21 . . . . -27.6(5) ?
    C24 C23 C20 C19 . . . . -28.9(5) ?
    C28 C23 C20 C19 . . . . 151.8(3) ?
    C23 C24 C25 C26 . . . . 0.9(6) ?
    C24 C23 C28 C27 . . . . -1.1(5) ?
    C20 C23 C28 C27 . . . . 178.2(3) ?
    C23 C28 C27 C26 . . . . 1.1(5) ?
    C19 C20 C21 C22 . . . . -0.6(6) ?
    C23 C20 C21 C22 . . . . 178.8(3) ?
    C12 C7 C8 C9 . . . . -0.6(5) ?
    C4 C7 C8 C9 . . . . 179.3(3) ?
    C1 C2 C3 C4 . . . . -0.1(6) ?
    C5 C4 C3 C2 . . . . 1.4(5) ?
    C7 C4 C3 C2 . . . . -179.3(3) ?
    C16 N2 C17 C22 . . . . 63.3(6) ?
    C16 N2 C17 C18 . . . . -122.3(4) ?
    C8 C7 C12 C11 . . . . -0.3(5) ?
    C4 C7 C12 C11 . . . . 179.8(3) ?
    C7 C8 C9 C10 . . . . 1.0(6) ?
    C3 C2 C1 C6 . . . . -1.7(6) ?
    C3 C2 C1 N1 . . . . -176.7(3) ?
    C15 N1 C1 C2 . . . . -84.0(5) ?
    C15 N1 C1 C6 . . . . 100.9(5) ?
    C1 N1 C15 C31 . . . . -2.4(7) ?
    C1 N1 C15 C16 . . . . 178.0(4) ?
    C17 N2 C16 C32 . . . . 5.6(6) ?
    C17 N2 C16 C15 . . . . -176.9(4) ?
    N1 C15 C16 N2 . . . . -179.4(4) ?
    C31 C15 C16 N2 . . . . 1.0(6) ?
    N1 C15 C16 C32 . . . . -1.7(6) ?
    C31 C15 C16 C32 . . . . 178.8(4) ?
    C18 C17 C22 C21 . . . . 1.6(6) ?
    N2 C17 C22 C21 . . . . 175.9(4) ?
    C20 C21 C22 C17 . . . . -0.5(6) ?
    C7 C12 C11 C10 . . . . 0.7(6) ?
    C3 C4 C5 C6 . . . . -1.0(5) ?
    C7 C4 C5 C6 . . . . 179.7(3) ?
    C21 C20 C19 C18 . . . . 0.7(6) ?
    C23 C20 C19 C18 . . . . -178.7(3) ?
    C2 C1 C6 C5 . . . . 2.1(6) ?
    N1 C1 C6 C5 . . . . 177.1(3) ?
    C2 C1 C6 C13 . . . . -176.5(4) ?
    N1 C1 C6 C13 . . . . -1.5(6) ?
    C4 C5 C6 C1 . . . . -0.8(6) ?
    C4 C5 C6 C13 . . . . 177.9(4) ?
    C20 C19 C18 C17 . . . . 0.3(6) ?
    C20 C19 C18 C29 . . . . 177.7(4) ?
    C22 C17 C18 C19 . . . . -1.4(6) ?
    N2 C17 C18 C19 . . . . -175.9(3) ?
    C22 C17 C18 C29 . . . . -178.9(4) ?
    N2 C17 C18 C29 . . . . 6.6(6) ?
    C24 C25 C26 C27 . . . . -0.9(6) ?
    C28 C27 C26 C25 . . . . 0.0(6) ?
    C8 C9 C10 C11 . . . . -0.6(6) ?
    C12 C11 C10 C9 . . . . -0.2(6) ?
    C19 C18 C29 C30 . . . . 12.0(9) ?
    C17 C18 C29 C30 . . . . -170.6(6) ?
    C1 C6 C13 C14 . . . . 114.5(6) ?
    C5 C6 C13 C14 . . . . -64.1(7) ?
loop_
    _geom_hbond_atom_site_label_D
    _geom_hbond_atom_site_label_H
    _geom_hbond_atom_site_label_A
    _geom_hbond_site_symmetry_A
    _geom_hbond_distance_DH
    _geom_hbond_distance_HA
    _geom_hbond_distance_DA
    _geom_hbond_angle_DHA
    C8 H8 Cg4 2_665 0.93 2.83 3.625(5) 144
    C11 H11 Cg4 2_675 0.93 2.92 3.639(5) 135
    C24 H24 Cg2 1_654 0.93 2.98 3.730(5) 139
data_Global
_journal_date_recd_electronic     2015-03-06
_journal_date_accepted     2015-03-12
_journal_name_full     'Acta Crystallographica, Section E'
_journal_year     2015
_journal_volume     71
_journal_issue      4
_journal_page_first     o251
_journal_page_last     o252
_journal_paper_category     HO
_journal_paper_doi     10.1107/S2056989015005071
_journal_coeditor_code     SU5091
_publ_contact_author_name     'Jianchao Yuan'
_publ_contact_author_address
;\
Key Laboratory of Eco-Environment-Related Polymer Materials \
of Ministry of Education
Key Laboratory of Polymer Materials of Gansu Province,
College of Chemistry & Chemical Engineering, Northwest Normal University,
Lanzhou 730070,
People's Republic of China
;
_publ_contact_author_email     'jianchaoyuan@nwnu.edu.cn'
_publ_contact_author_fax     ?
_publ_contact_author_phone     ?
_publ_section_title
;\
Crystal structure of
(2<i>E</i>,3<i>E</i>)-<i>N</i>^2^,<i>N</i>^3^-bis(3-ethyl-[1,1'-biphenyl]-4-\
yl)butane-2,3-diimine
;
loop_
    _publ_author_name
    _publ_author_footnote
    _publ_author_address
    'Zhao, Yan' .
;\
Key Laboratory of Eco-Environment-Related Polymer Materials \
of Ministry of Education
Key Laboratory of Polymer Materials of Gansu Province,
College of Chemistry & Chemical Engineering, Northwest Normal University,
Lanzhou 730070,
People's Republic of China
;
    'Yuan, Jianchao' .
;\
Key Laboratory of Eco-Environment-Related Polymer Materials \
of Ministry of Education
Key Laboratory of Polymer Materials of Gansu Province,
College of Chemistry & Chemical Engineering, Northwest Normal University,
Lanzhou 730070,
People's Republic of China
;
    'Zhao, Jie' .
;\
Key Laboratory of Eco-Environment-Related Polymer Materials \
of Ministry of Education
Key Laboratory of Polymer Materials of Gansu Province,
College of Chemistry & Chemical Engineering, Northwest Normal University,
Lanzhou 730070,
People's Republic of China
;
    'Zhao, Shenglan' .
;\
Key Laboratory of Eco-Environment-Related Polymer Materials \
of Ministry of Education
Key Laboratory of Polymer Materials of Gansu Province,
College of Chemistry & Chemical Engineering, Northwest Normal University,
Lanzhou 730070,
People's Republic of China
;
