# Supplementary material for: Crystal structure of (2E,3E)-N 2,N 3-bis­(3-ethyl-[1,1′-biphen­yl]-4-yl)butane-2,3-di­imine
Source: Acta Crystallogr E Crystallogr Commun. 2015 Mar 21;71(Pt 4):o251–2. doi: 10.1107/S2056989015005071 (PMC4438819; doi:10.1107/S2056989015005071)
Supplement: Supplementary file 2 [file e-71-0o251-Isup2.hkl]

# 
# h,k,l, Fc-squared, Fo-squared, sigma(Fo-squared) and status flag 
# 
data_I
_shelx_title ' P-1 in P-1' 
_shelx_refln_list_code          4 
_shelx_F_calc_maximum      150.47 
_exptl_crystal_F_000       476.00 
_reflns_d_resolution_high  0.8254 
 
loop_ 
 _symmetry_equiv_pos_as_xyz 
 'x, y, z' 
 '-x, -y, -z' 
 
_cell_length_a     9.6222 
_cell_length_b     9.7073 
_cell_length_c    14.6655 
_cell_angle_alpha  77.288 
_cell_angle_beta   86.934 
_cell_angle_gamma  74.736 
 
_shelx_F_squared_multiplier     1.000 
 
loop_ 
 _refln_index_h 
 _refln_index_k 
 _refln_index_l 
 _refln_F_squared_calc 
 _refln_F_squared_meas 
 _refln_F_squared_sigma 
 _refln_observed_status 
   2   0   0     4429.11     4424.91    119.20 o 
   3   0   0       28.29       15.67      1.25 o 
   4   0   0        5.43        6.81      1.05 o 
   5   0   0     1064.57     1046.50     29.42 o 
   6   0   0       41.58       49.72      4.48 o 
   7   0   0      102.31      118.37      6.34 o 
   8   0   0      156.66      168.43      8.58 o 
   9   0   0        1.79       -2.18      3.27 o 
  10   0   0        0.31        2.18      4.14 o 
  11   0   0        5.14        2.83      5.23 o 
 -10   1   0        3.69       -5.01      3.49 o 
  -9   1   0        8.46        6.97      4.14 o 
  -8   1   0       46.34       46.64      6.10 o 
  -7   1   0        2.48       -0.73      1.71 o 
  -6   1   0        0.15       -0.39      1.23 o 
  -5   1   0        1.14        0.00      1.04 o 
  -4   1   0       81.51       91.90      3.71 o 
  -3   1   0      387.22      404.66     11.81 o 
  -2   1   0        9.37       11.14      0.95 o 
  -1   1   0        5.70        6.72      0.84 o 
   0   1   0      108.41      110.94      5.45 o 
   1   1   0       48.99       59.07      2.36 o 
   2   1   0       42.73       40.81      2.09 o 
   3   1   0     4829.27     4852.89    157.46 o 
   4   1   0        7.36        7.73      1.45 o 
   5   1   0      195.85      175.97      6.34 o 
   6   1   0      200.96      194.78      6.79 o 
   7   1   0        9.62        5.12      5.88 o 
   8   1   0       77.20       80.47      5.92 o 
   9   1   0       38.19       32.67      5.23 o 
  10   1   0        5.69        4.14      4.36 o 
  11   1   0        1.69        1.74      4.80 o 
 -10   2   0        5.53        0.22      4.36 o 
  -9   2   0       16.27       21.36      5.01 o 
  -8   2   0        0.16       -1.53      2.83 o 
  -7   2   0       26.04       32.33      6.97 o 
  -6   2   0       31.95       19.26      2.88 o 
  -5   2   0       45.94       37.24      4.07 o 
  -4   2   0      125.35      148.37      5.43 o 
  -3   2   0      367.50      368.59     11.10 o 
  -2   2   0     1945.28     1686.42     51.55 o 
  -1   2   0     4483.80     4007.37    234.78 o 
   0   2   0    17428.80    16355.68    614.72 o 
   1   2   0     9894.16     8926.42    239.70 o 
   2   2   0    18269.47    17112.45    552.52 o 
   3   2   0     4482.66     4680.07    152.24 o 
   4   2   0        0.33        0.25      2.51 o 
   5   2   0        8.40        2.43      1.49 o 
   6   2   0       92.65       94.09      5.29 o 
   7   2   0      346.08      338.49     13.61 o 
   8   2   0      273.21      271.47     11.88 o 
   9   2   0        3.10        2.61      3.02 o 
  10   2   0        6.97        4.05      3.39 o 
  11   2   0        1.74        6.76      4.80 o 
 -10   3   0        3.51        7.19      5.01 o 
  -9   3   0        0.06       -2.83      3.49 o 
  -8   3   0       13.16       12.64      4.14 o 
  -7   3   0        3.84        2.75      2.64 o 
  -6   3   0       94.59       88.42      5.66 o 
  -5   3   0        0.22       -2.80      2.18 o 
  -4   3   0        0.71        0.62      1.05 o 
  -3   3   0        0.02       -1.95      1.49 o 
  -2   3   0        0.01       -1.02      1.06 o 
  -1   3   0      493.84      466.39     15.71 o 
   0   3   0      341.43      345.68     10.29 o 
   1   3   0     4648.02     4292.82    116.11 o 
   2   3   0      690.15      628.85     17.83 o 
   3   3   0      209.66      225.40      7.02 o 
   4   3   0      148.77      127.72      5.86 o 
   5   3   0       89.09      102.96      9.48 o 
   6   3   0      158.95      141.96      6.91 o 
   7   3   0      191.92      203.67      9.37 o 
   8   3   0      103.29       88.81      6.07 o 
   9   3   0       26.87       37.71      8.06 o 
  10   3   0        0.05       -2.17      3.09 o 
  11   3   0       11.67       14.53      4.39 o 
  -9   4   0       17.61       17.65      5.23 o 
  -8   4   0        0.97        0.52      4.69 o 
  -7   4   0        1.08       -2.42      2.64 o 
  -6   4   0       89.54       87.81     14.60 o 
  -5   4   0       26.57       26.77      6.76 o 
  -4   4   0        1.06       -1.33      1.68 o 
  -3   4   0        1.05       -0.75      1.02 o 
  -2   4   0      597.74      534.83     15.77 o 
  -1   4   0      128.19      164.07      5.74 o 
   0   4   0      813.31      733.86     20.98 o 
   1   4   0       19.89       57.21      3.83 o 
   2   4   0      809.82      921.89     26.10 o 
   3   4   0     1524.48     1364.75     37.91 o 
   4   4   0      306.06      327.20     12.75 o 
   5   4   0      847.09      863.40     30.25 o 
   6   4   0      310.57      318.17     22.56 o 
   7   4   0       16.68       20.86      3.14 o 
   8   4   0       56.42       54.31      5.02 o 
   9   4   0       12.60       16.63      3.82 o 
  10   4   0        6.41        4.49      3.43 o 
  11   4   0        4.97        7.26      4.07 o 
  -8   5   0        3.59       -0.90      3.25 o 
  -7   5   0        8.94        7.29      3.50 o 
  -6   5   0       10.08       10.52      5.01 o 
  -5   5   0        0.04       -3.41      2.27 o 
  -4   5   0        2.02       -0.74      5.88 o 
  -3   5   0       17.42       22.03      3.49 o 
  -2   5   0        7.09        7.06      1.39 o 
  -1   5   0        0.15        2.08      1.87 o 
   0   5   0        7.25        3.29      1.30 o 
   1   5   0      581.64      544.74     20.65 o 
   2   5   0       83.48       88.67      4.70 o 
   3   5   0      184.33      204.46      7.21 o 
   4   5   0       74.21       52.30      4.57 o 
   5   5   0      218.15      249.65     10.78 o 
   6   5   0      185.70      165.62      9.05 o 
   7   5   0      179.40      168.95      8.69 o 
   8   5   0        2.59        0.22      3.92 o 
   9   5   0        9.49        1.55      4.36 o 
  10   5   0        1.40        1.33      3.92 o 
  11   5   0        6.23        4.47      3.86 o 
  -8   6   0       18.18       17.45      4.57 o 
  -7   6   0       14.60       15.51      5.45 o 
  -6   6   0        2.40        2.16      3.49 o 
  -5   6   0        7.08       -0.27      2.83 o 
  -4   6   0        0.42       -3.06      2.47 o 
  -3   6   0       68.67       66.03     16.78 o 
  -2   6   0        4.61        1.06      3.92 o 
  -1   6   0       71.94       60.95      3.47 o 
   0   6   0      243.09      240.59     10.60 o 
   1   6   0       71.82       48.16      3.18 o 
   2   6   0      391.06      362.49     11.71 o 
   3   6   0       14.03       16.69      4.58 o 
   4   6   0        2.77        1.57      1.47 o 
   5   6   0       83.44       73.45      5.24 o 
   6   6   0      248.62      264.09     13.73 o 
   7   6   0        8.99        4.31      7.08 o 
   8   6   0        1.06        1.49      2.94 o 
   9   6   0       32.34       23.31      4.19 o 
  10   6   0        0.36       -0.98      4.47 o 
  11   6   0        9.47       11.91      4.31 o 
  -7   7   0        0.57        4.17      4.03 o 
  -6   7   0        0.03       -1.23      3.39 o 
  -5   7   0        0.02       -4.25      2.83 o 
  -4   7   0       12.42       12.89      3.46 o 
  -3   7   0       10.94       14.74      3.43 o 
  -2   7   0       26.69       32.08      4.11 o 
  -1   7   0       73.81       81.66      5.71 o 
   0   7   0        7.96        9.92      2.92 o 
   1   7   0       27.74       25.99      2.73 o 
   2   7   0        0.05       -1.96      1.49 o 
   3   7   0       27.16       26.65      2.82 o 
   4   7   0       37.12       45.34      5.67 o 
   5   7   0      127.29      140.53      7.85 o 
   6   7   0        2.96        4.13      2.98 o 
   7   7   0        2.18       -0.09      2.66 o 
   8   7   0        3.14        1.07      2.98 o 
   9   7   0        1.38       -0.35      3.23 o 
  10   7   0        0.06       -0.67      3.70 o 
  -5   8   0       16.37       25.86      4.98 o 
  -4   8   0       11.24       12.68      3.79 o 
  -3   8   0        4.82        3.35      2.98 o 
  -2   8   0       43.58       55.21      6.97 o 
  -1   8   0       44.17       58.05     10.03 o 
   0   8   0      336.95      344.99     20.05 o 
   1   8   0       16.62       19.47      3.94 o 
   2   8   0      363.71      423.22     17.95 o 
   3   8   0        0.85       -0.55      2.16 o 
   4   8   0      128.77      165.20     23.54 o 
   5   8   0        0.01       -1.96      3.49 o 
   6   8   0       11.58        7.56      3.40 o 
   7   8   0       12.68       13.63      3.92 o 
   8   8   0        0.86        3.62      3.50 o 
   9   8   0        0.15        3.01      3.61 o 
  10   8   0        0.47       -2.75      3.81 o 
  -4   9   0        0.33       -1.03      3.43 o 
  -3   9   0        0.01        5.66      3.33 o 
  -2   9   0       13.64       12.65      3.66 o 
  -1   9   0        0.04        3.54      3.13 o 
   0   9   0        2.39       10.60      3.50 o 
   1   9   0       52.65       42.28      7.85 o 
   2   9   0        0.10        3.49      2.51 o 
   3   9   0       10.64       13.20      3.06 o 
   4   9   0        0.16        3.95      3.34 o 
   5   9   0       42.53       50.06      7.85 o 
   6   9   0        0.97        2.18      3.92 o 
   7   9   0       22.48       14.39      5.01 o 
   8   9   0       14.76       13.95      5.45 o 
   9   9   0        8.31        4.23      4.18 o 
  -2  10   0        0.23        1.05      3.43 o 
  -1  10   0        8.74        8.06      6.76 o 
   0  10   0       32.89       38.11     15.04 o 
   1  10   0        4.63        0.44      4.80 o 
   2  10   0       85.42      110.50     11.77 o 
   3  10   0       11.40       11.57      4.19 o 
   4  10   0       91.41      136.22     13.08 o 
   5  10   0        5.65        9.85      4.28 o 
   6  10   0        2.83        8.24      4.23 o 
   7  10   0        1.51        8.45      6.87 o 
   8  10   0        1.09        5.45      5.67 o 
   0  11   0        2.16        7.65      3.82 o 
   1  11   0        2.33        4.85      3.77 o 
   2  11   0        4.12        7.19      6.10 o 
   3  11   0        0.39       -2.40      4.36 o 
   4  11   0        0.74       -1.33      3.91 o 
   5  11   0        1.09        2.02      4.18 o 
   6  11   0        5.72       12.78      4.71 o 
  -5 -11   1       11.54       16.56      7.52 o 
  -4 -11   1        8.25        9.97      4.48 o 
  -3 -11   1        3.11        7.19      5.45 o 
  -2 -11   1        0.36        1.53      5.23 o 
  -1 -11   1        0.36        1.77      3.60 o 
  -7 -10   1        1.08        3.09      4.15 o 
  -6 -10   1        1.67        7.71      5.34 o 
  -5 -10   1        1.12        2.89      3.43 o 
  -4 -10   1        9.20        7.01      4.23 o 
  -3 -10   1       17.05       22.27      4.81 o 
  -2 -10   1       10.88       12.15      3.91 o 
  -1 -10   1       16.66       16.56      6.10 o 
   0 -10   1        0.00       -2.28      2.74 o 
   1 -10   1        7.88        4.21      3.60 o 
   2 -10   1        3.34        3.75      3.34 o 
  -9  -9   1        7.38        4.58      5.01 o 
  -8  -9   1        0.66        2.83      4.36 o 
  -7  -9   1       68.75       78.25      9.37 o 
  -6  -9   1       43.03       49.80      5.96 o 
  -5  -9   1        0.57        6.01      3.59 o 
  -4  -9   1        1.63        3.57      2.90 o 
  -3  -9   1        2.56        1.54      2.62 o 
  -2  -9   1       27.75       37.93      4.11 o 
  -1  -9   1       27.60       37.05      7.41 o 
   0  -9   1        1.24        3.56      3.13 o 
   1  -9   1       24.62       18.85      4.13 o 
   2  -9   1        9.58       12.23      3.72 o 
   3  -9   1       11.39        8.95      4.25 o 
   4  -9   1        0.16        0.65      3.55 o 
  -9  -8   1        1.94        2.58      7.96 o 
  -8  -8   1        0.03        5.67      4.14 o 
  -7  -8   1        3.44        2.62      4.14 o 
  -6  -8   1       17.01       18.53      5.01 o 
  -5  -8   1       29.50       38.04      5.02 o 
  -4  -8   1       65.93       76.21     18.74 o 
  -3  -8   1        4.50        2.77      2.33 o 
  -2  -8   1      239.15      263.77     19.74 o 
  -1  -8   1       30.82       35.88      3.61 o 
   0  -8   1      102.13      138.39     20.05 o 
   1  -8   1      132.87      153.59      8.56 o 
   2  -8   1      236.32      229.83     26.26 o 
   3  -8   1        0.72        4.98      3.23 o 
   4  -8   1       23.94       31.20      5.23 o 
   5  -8   1       10.68        6.97      3.91 o 
 -10  -7   1        4.23        1.58      3.79 o 
  -9  -7   1        1.07       -1.58      3.23 o 
  -8  -7   1        8.22        4.20      3.34 o 
  -7  -7   1       82.38       68.46      6.07 o 
  -6  -7   1       54.97       62.12      7.19 o 
  -5  -7   1       18.27       19.83      4.36 o 
  -4  -7   1       18.49       15.62      3.30 o 
  -3  -7   1       15.23       14.17      3.49 o 
  -2  -7   1        6.10        7.34      2.04 o 
  -1  -7   1       18.24       17.46      2.51 o 
   0  -7   1       55.41       58.13      7.41 o 
   1  -7   1      355.87      362.65     18.74 o 
   2  -7   1        0.05       10.91      4.25 o 
   3  -7   1        7.39        4.54      3.02 o 
   4  -7   1        4.93        4.17      4.03 o 
   5  -7   1        2.12        2.33      5.23 o 
   6  -7   1        0.25       -1.77      3.22 o 
 -11  -6   1        3.68        4.07      4.80 o 
 -10  -6   1        1.08        1.35      3.43 o 
  -9  -6   1        6.79        2.15      3.14 o 
  -8  -6   1       17.12       10.65      3.56 o 
  -7  -6   1      102.54      101.10     20.71 o 
  -6  -6   1        0.35        0.01      2.36 o 
  -5  -6   1        4.49        0.52      1.99 o 
  -4  -6   1        0.48        1.15      1.67 o 
  -3  -6   1       85.93      103.17      6.51 o 
  -2  -6   1      191.78      223.98      8.04 o 
  -1  -6   1       92.44       83.44      6.41 o 
   0  -6   1       52.35       42.33      3.10 o 
   1  -6   1      153.04      133.25      5.54 o 
   2  -6   1      658.92      682.90     32.10 o 
   3  -6   1        9.59       10.32      2.94 o 
   4  -6   1      455.29      459.71     29.86 o 
   5  -6   1        0.96        1.12      2.71 o 
   6  -6   1       46.50       63.23     14.39 o 
   7  -6   1       19.65       21.19     13.30 o 
 -11  -5   1        0.75       -0.30      3.50 o 
 -10  -5   1        4.27        5.99      3.59 o 
  -9  -5   1        0.37        0.10      2.74 o 
  -8  -5   1       18.32       25.13      5.01 o 
  -7  -5   1       60.16       65.77      5.34 o 
  -6  -5   1       16.20        6.41      2.62 o 
  -5  -5   1        5.36        4.70      2.25 o 
  -4  -5   1       34.67       31.00      3.22 o 
  -3  -5   1       66.13       59.06      3.62 o 
  -2  -5   1        5.80        3.31      1.40 o 
  -1  -5   1      652.55      616.93     18.32 o 
   0  -5   1       59.34       59.80      3.56 o 
   1  -5   1      141.73      125.58      4.98 o 
   2  -5   1        3.22        6.08      1.46 o 
   3  -5   1       51.49       54.93      4.52 o 
   4  -5   1        6.06        7.33      2.74 o 
   5  -5   1        5.75        7.95      3.03 o 
   6  -5   1        0.09        3.07      3.00 o 
   7  -5   1        0.58       -0.49      3.14 o 
   8  -5   1        0.05        0.89      3.29 o 
 -11  -4   1        8.82        5.29      3.95 o 
 -10  -4   1        0.50       -4.21      2.80 o 
  -9  -4   1        5.81        1.60      2.66 o 
  -8  -4   1       47.83       51.23      9.81 o 
  -7  -4   1      190.50      192.26     11.01 o 
  -6  -4   1       39.72       57.07      4.39 o 
  -5  -4   1       80.31       52.15      7.19 o 
  -4  -4   1      503.93      418.60     12.65 o 
  -3  -4   1       11.80        3.70      1.18 o 
  -2  -4   1       54.19       26.66      2.31 o 
  -1  -4   1       85.77      113.61      4.40 o 
   0  -4   1      364.45      313.93      9.79 o 
   1  -4   1      178.36      176.57      7.73 o 
   2  -4   1       36.45       28.56      2.47 o 
   3  -4   1       67.07       69.79      3.39 o 
   4  -4   1       60.83       67.93      5.84 o 
   5  -4   1      245.19      243.23     13.08 o 
   6  -4   1      166.66      198.70     18.53 o 
   7  -4   1       31.47       31.57      4.51 o 
   8  -4   1        0.60       -0.29      3.25 o 
   9  -4   1        1.64        6.97      4.58 o 
 -11  -3   1        0.36       -5.56      3.71 o 
 -10  -3   1        3.29        1.29      3.10 o 
  -9  -3   1        0.10       -2.09      2.72 o 
  -8  -3   1       12.41        8.52      3.06 o 
  -7  -3   1       45.47       49.58      4.34 o 
  -6  -3   1      378.14      366.03     20.49 o 
  -5  -3   1       17.36       10.03      1.98 o 
  -4  -3   1        0.72        1.28      1.42 o 
  -3  -3   1       11.26        3.69      0.94 o 
  -2  -3   1      167.47      135.85      4.71 o 
  -1  -3   1     1971.02     1728.72     47.28 o 
   0  -3   1      145.00      163.22      6.47 o 
   1  -3   1      185.23      163.88      6.91 o 
   2  -3   1        0.49       -0.82      0.75 o 
   3  -3   1        2.34       -0.58      1.73 o 
   4  -3   1        5.49        2.65      1.30 o 
   5  -3   1       44.73       50.46      3.23 o 
   6  -3   1        0.05       -2.81      2.51 o 
   7  -3   1       13.63       30.66      4.22 o 
   8  -3   1       41.69       45.79      8.50 o 
   9  -3   1        8.01        7.19      4.36 o 
  10  -3   1        2.72        8.50      4.80 o 
 -11  -2   1        5.95       -2.18      4.36 o 
 -10  -2   1        0.12       -2.18      3.27 o 
  -9  -2   1        0.27       -1.68      2.67 o 
  -8  -2   1        1.42       -2.48      2.62 o 
  -7  -2   1      185.39      202.48      9.16 o 
  -6  -2   1        9.59        7.33      3.05 o 
  -5  -2   1       47.79       95.97      5.88 o 
  -4  -2   1      293.10      320.23     16.35 o 
  -3  -2   1      115.95      109.09      8.06 o 
  -2  -2   1      914.30      860.03     23.72 o 
  -1  -2   1      660.80      564.91     15.84 o 
   0  -2   1      697.13      619.38     17.29 o 
   1  -2   1     1918.35     1676.91     79.67 o 
   2  -2   1       45.41       36.62      2.36 o 
   3  -2   1      198.25      144.22      5.04 o 
   4  -2   1        6.74       13.94      1.63 o 
   5  -2   1        4.53        7.04      2.60 o 
   6  -2   1        3.09        1.73      1.73 o 
   7  -2   1      160.57      183.12     14.39 o 
   8  -2   1       16.18       20.27      4.58 o 
   9  -2   1       11.81       17.22      4.80 o 
  10  -2   1        0.15        0.00      4.14 o 
 -11  -1   1        1.25       -3.49      4.14 o 
 -10  -1   1        0.01       -4.90      3.27 o 
  -9  -1   1        0.02       -4.25      2.83 o 
  -8  -1   1       49.95       57.56      7.96 o 
  -7  -1   1      121.63      121.18      6.44 o 
  -6  -1   1      340.29      358.54     13.80 o 
  -5  -1   1        3.81        6.43      1.72 o 
  -4  -1   1     1039.76     1092.59     36.59 o 
  -3  -1   1       38.41       49.75      5.01 o 
  -2  -1   1       42.94       24.27      1.67 o 
  -1  -1   1       12.74       25.72      1.96 o 
   0  -1   1       13.09        8.82      0.63 o 
   1  -1   1        2.24        4.29      0.58 o 
   2  -1   1        5.99        5.74      0.86 o 
   3  -1   1      698.05      699.85     19.81 o 
   4  -1   1        0.31        0.39      0.89 o 
   5  -1   1        5.27        4.53      1.31 o 
   6  -1   1        0.13       -0.52      1.28 o 
   7  -1   1        3.58        0.50      1.87 o 
   8  -1   1       31.64       37.05      5.23 o 
   9  -1   1        2.59        5.88      3.92 o 
  10  -1   1        0.11       -2.18      3.49 o 
 -11   0   1        4.62        5.88      5.23 o 
 -10   0   1        1.27        7.19      4.58 o 
  -9   0   1        2.55        2.83      3.92 o 
  -8   0   1        3.38        0.65      2.62 o 
  -7   0   1       33.63       48.23      4.08 o 
  -6   0   1      306.50      304.32      9.80 o 
  -5   0   1      102.61      117.57      4.50 o 
  -4   0   1      522.17      476.90     13.85 o 
  -3   0   1      301.23      394.05     11.36 o 
  -2   0   1     2531.59     2818.28     75.89 o 
  -1   0   1      909.25     1060.14     46.21 o 
   1   0   1     8922.36     8746.48    355.16 o 
   2   0   1    15099.81    14458.59    387.62 o 
   3   0   1       38.86       34.31      1.76 o 
   4   0   1       98.73      158.15      5.32 o 
   5   0   1        0.96       -0.43      1.05 o 
   6   0   1      205.45      214.60      7.49 o 
   7   0   1        4.92        2.83      2.09 o 
   8   0   1        0.11       -3.51      2.34 o 
   9   0   1       22.85       17.65      4.80 o 
  10   0   1        0.01       -5.88      3.92 o 
  11   0   1       17.22       24.19      6.10 o 
 -10   1   1        0.01       -3.05      3.49 o 
  -9   1   1        0.11        1.09      3.27 o 
  -8   1   1       61.73       70.18      6.76 o 
  -7   1   1       26.93       23.98      3.92 o 
  -6   1   1        0.00       -1.72      1.15 o 
  -5   1   1       92.20      102.93      4.25 o 
  -4   1   1      333.49      366.34     11.05 o 
  -3   1   1       64.76       72.96      2.87 o 
  -2   1   1      317.14      266.89      9.50 o 
  -1   1   1        5.25        0.97      0.52 o 
   0   1   1       13.41       22.23      1.74 o 
   1   1   1       35.58       23.76      2.18 o 
   2   1   1      344.41      370.13     12.66 o 
   3   1   1     6254.98     6209.41    196.15 o 
   4   1   1      200.25      175.37      8.05 o 
   5   1   1      945.41     1059.22     35.49 o 
   6   1   1       67.20       73.53      3.54 o 
   7   1   1        2.33        1.76      1.98 o 
   8   1   1        0.36       -1.48      3.38 o 
   9   1   1        2.38       -3.16      2.88 o 
  10   1   1        7.71        5.67      4.36 o 
  11   1   1       17.64       16.78      6.10 o 
 -10   2   1        0.85       -1.31      3.71 o 
  -9   2   1        1.26       -4.90      3.27 o 
  -8   2   1        2.52       -1.74      3.05 o 
  -7   2   1       53.53       49.76      6.76 o 
  -6   2   1        6.79        9.51      2.38 o 
  -5   2   1      161.10      169.63      6.24 o 
  -4   2   1       97.08      137.81      5.08 o 
  -3   2   1       33.71       42.80      2.38 o 
  -2   2   1      533.40      494.21     17.22 o 
  -1   2   1     5670.84     5371.53    207.93 o 
   0   2   1     2255.96     1955.45     67.66 o 
   1   2   1     6689.98     6262.46    168.52 o 
   2   2   1    22641.55    21185.10    566.52 o 
   3   2   1      788.66      868.79     24.07 o 
   4   2   1     3879.11     4186.91    191.66 o 
   5   2   1       62.68       76.00      4.87 o 
   6   2   1      468.92      462.78     17.00 o 
   7   2   1       26.51       20.90      2.94 o 
   8   2   1       49.14       50.14      4.68 o 
   9   2   1      171.64      198.69     20.27 o 
  10   2   1       22.64       16.13      4.69 o 
  11   2   1        4.10        1.53      4.80 o 
 -10   3   1        0.08        3.05      4.58 o 
  -9   3   1        2.17        4.80      3.92 o 
  -8   3   1       12.02        6.76      3.92 o 
  -7   3   1        0.85       -4.44      3.38 o 
  -6   3   1       79.16       80.72      5.45 o 
  -5   3   1        1.52        2.06      2.01 o 
  -4   3   1        1.14        0.72      1.11 o 
  -3   3   1       30.13       19.61      1.90 o 
  -2   3   1      101.17       79.25      3.11 o 
  -1   3   1      253.49      221.65      6.91 o 
   0   3   1       32.99       31.39      3.49 o 
   1   3   1     5021.56     4792.20    129.37 o 
   2   3   1      127.23      121.02      4.23 o 
   3   3   1      117.66      112.45      3.98 o 
   4   3   1      105.83      115.60      4.10 o 
   5   3   1     1502.16     1416.90     47.63 o 
   6   3   1        0.86       -0.05      1.61 o 
   7   3   1      106.55      109.38      6.23 o 
   8   3   1       19.81       22.20      3.46 o 
   9   3   1       49.46       58.13      5.52 o 
  10   3   1       29.84       22.10      4.19 o 
  11   3   1       12.90        3.16      4.03 o 
  -9   4   1        2.98        1.74      3.92 o 
  -8   4   1        2.91       -1.96      3.27 o 
  -7   4   1        5.62        0.76      2.57 o 
  -6   4   1        3.81        1.37      2.66 o 
  -5   4   1        1.56       -0.38      2.24 o 
  -4   4   1       10.35        7.44      2.34 o 
  -3   4   1      340.91      365.52     12.99 o 
  -2   4   1       60.33       57.30      2.74 o 
  -1   4   1      376.36      450.95     13.39 o 
   0   4   1      195.59      138.92      6.21 o 
   1   4   1       47.05       29.81      2.04 o 
   2   4   1     1696.95     1674.47     46.13 o 
   3   4   1        5.06        1.61      1.25 o 
   4   4   1     1015.07     1012.00     28.46 o 
   5   4   1      119.18      142.61      6.81 o 
   6   4   1      340.04      400.13     15.49 o 
   7   4   1      132.21      115.10      6.53 o 
   8   4   1       43.68       46.79      4.55 o 
   9   4   1       19.32       10.86      3.50 o 
  10   4   1       29.27       25.61      4.48 o 
  11   4   1        5.20        1.92      3.61 o 
  -8   5   1        0.38       -0.51      3.51 o 
  -7   5   1        0.02       -7.89      7.19 o 
  -6   5   1        2.37        2.41      4.36 o 
  -5   5   1        0.43       -5.29      3.71 o 
  -4   5   1        0.31       -2.56      1.71 o 
  -3   5   1        0.12       -0.93      1.68 o 
  -2   5   1        5.17        5.22      1.26 o 
  -1   5   1       24.85       24.76      2.28 o 
   0   5   1       82.79       91.29      4.96 o 
   1   5   1      726.25      746.08     26.00 o 
   2   5   1       72.99       61.80      3.26 o 
   3   5   1     1345.86     1233.81     34.65 o 
   4   5   1      185.60      210.01      7.22 o 
   5   5   1        0.00       -0.67      1.67 o 
   6   5   1        5.03        5.88      2.20 o 
   7   5   1       95.58       85.11      7.52 o 
   8   5   1      228.86      231.86     17.11 o 
   9   5   1       85.67       96.25      6.75 o 
  10   5   1        3.85        0.59      6.54 o 
  11   5   1        0.33       -5.88      5.67 o 
  -8   6   1        1.09        0.18      3.42 o 
  -7   6   1        4.51        3.68      3.59 o 
  -6   6   1        0.03       -0.51      2.92 o 
  -5   6   1       42.61       45.20      4.96 o 
  -4   6   1       77.59       93.09     14.93 o 
  -3   6   1        7.41        1.35      2.27 o 
  -2   6   1        2.40       -1.31      2.62 o 
  -1   6   1       22.30       22.49      2.28 o 
   0   6   1        6.84        2.46      1.98 o 
   1   6   1       75.66       99.06      4.52 o 
   2   6   1      403.68      378.36     14.60 o 
   3   6   1       78.36       98.81      4.56 o 
   4   6   1       55.42       62.77      3.55 o 
   5   6   1       61.29       50.69      4.55 o 
   6   6   1        4.84        1.71      2.36 o 
   7   6   1      154.45      177.72      9.37 o 
   8   6   1        5.67        9.05      3.30 o 
   9   6   1       31.90       24.38      4.50 o 
  10   6   1       13.15       11.01      3.95 o 
  11   6   1        7.42        3.27      7.41 o 
  -7   7   1        0.62       -0.45      3.47 o 
  -6   7   1        0.16       -2.73      3.05 o 
  -5   7   1        0.04       -2.17      3.71 o 
  -4   7   1        5.91        3.00      2.80 o 
  -3   7   1        0.79       -0.94      2.41 o 
  -2   7   1       39.45       40.07      8.17 o 
  -1   7   1        3.28       -1.36      3.49 o 
   0   7   1        3.71        1.08      1.68 o 
   1   7   1        0.72       -1.53      1.41 o 
   2   7   1       22.66       31.30      2.93 o 
   3   7   1       29.69       45.94      4.15 o 
   4   7   1        9.98        4.54      2.58 o 
   5   7   1        2.63       -3.45      2.30 o 
   6   7   1      120.28      122.08      7.54 o 
   7   7   1       80.01       96.91     15.37 o 
   8   7   1       18.49       12.41      3.66 o 
   9   7   1       19.15       12.29      4.03 o 
  10   7   1       12.95       15.91      7.63 o 
  -6   8   1       11.02       17.47     13.95 o 
  -5   8   1        0.40        3.56      5.67 o 
  -4   8   1        0.01       -0.62      5.67 o 
  -3   8   1        1.97        3.21      2.97 o 
  -2   8   1       16.88       25.76      6.54 o 
  -1   8   1       12.27       17.46      3.66 o 
   0   8   1        0.25        0.91      2.57 o 
   1   8   1        2.86        3.69      4.47 o 
   2   8   1      262.61      285.78     10.35 o 
   3   8   1       72.69       74.61      4.65 o 
   4   8   1      135.96      125.54     10.03 o 
   5   8   1       13.24       12.12      3.38 o 
   6   8   1        4.16        4.00      4.14 o 
   7   8   1       10.43        6.05      3.30 o 
   8   8   1        0.23        2.47      3.25 o 
   9   8   1        1.71       -1.20      4.14 o 
  10   8   1       11.07        2.62      7.41 o 
  -4   9   1        1.50        1.97      3.53 o 
  -3   9   1        5.05        4.12      4.03 o 
  -2   9   1       12.82       15.00      4.14 o 
  -1   9   1        1.61        2.15      3.81 o 
   0   9   1        3.14        2.27      2.88 o 
   1   9   1        1.26        1.09      4.36 o 
   2   9   1       36.13       51.78      6.81 o 
   3   9   1        5.70       11.42      3.10 o 
   4   9   1        0.34       -1.29      2.82 o 
   5   9   1       12.62       13.73      4.58 o 
   6   9   1       12.90       10.46      4.58 o 
   7   9   1       67.54       85.31      7.32 o 
   8   9   1        2.70        6.19      3.79 o 
   9   9   1        3.01        2.62      6.54 o 
  -3  10   1        0.44       -2.40      2.97 o 
  -2  10   1        0.91        2.83      3.63 o 
  -1  10   1       14.71        9.98      4.58 o 
   0  10   1        0.02       -0.52      3.07 o 
   1  10   1       19.79       21.40      5.23 o 
   2  10   1       54.68       51.44      8.50 o 
   3  10   1        1.96       -0.25      2.81 o 
   4  10   1       80.58      128.38     12.42 o 
   5  10   1        2.95        3.12      3.93 o 
   6  10   1       14.98       25.07      6.54 o 
   7  10   1        1.87        4.80      5.01 o 
   8  10   1        0.13       -2.18      4.58 o 
   0  11   1        4.09        5.88      4.14 o 
   1  11   1        8.32       15.70      4.50 o 
   2  11   1       16.99       15.69      6.97 o 
   3  11   1        1.41       -0.87      4.80 o 
   4  11   1       12.52       16.53      4.87 o 
   5  11   1        2.69        8.95      4.59 o 
   6  11   1        0.48        2.88      4.23 o 
  -4 -11   2        0.65       -0.03      4.18 o 
  -3 -11   2        6.61        7.85      5.88 o 
  -2 -11   2        3.30        2.18      6.10 o 
  -7 -10   2        3.22        9.02      4.31 o 
  -6 -10   2        2.58        6.13      4.90 o 
  -5 -10   2        3.65        7.22      4.27 o 
  -4 -10   2        0.18        0.08      3.46 o 
  -3 -10   2        0.22        2.71      3.75 o 
  -2 -10   2        1.45        1.94      2.83 o 
  -1 -10   2        3.47        2.18      5.23 o 
   0 -10   2        9.27        7.27      4.47 o 
   1 -10   2        2.13        1.40      3.19 o 
   2 -10   2        2.49       -0.38      3.35 o 
  -8  -9   2        0.00       -2.08      3.44 o 
  -7  -9   2        1.75        2.18      3.66 o 
  -6  -9   2        1.16        3.61      3.66 o 
  -5  -9   2       30.54       36.20      7.30 o 
  -4  -9   2       25.54       35.20      8.61 o 
  -3  -9   2        8.81       13.63      3.87 o 
  -2  -9   2        0.41        3.62      2.59 o 
  -1  -9   2        0.41       -1.01      2.47 o 
   0  -9   2        1.10       11.12      5.67 o 
   1  -9   2       24.27       30.36      7.19 o 
   2  -9   2        1.70        3.14      3.19 o 
   3  -9   2        0.20        4.09      3.34 o 
   4  -9   2        3.49        1.34      3.72 o 
  -9  -8   2        1.28        0.87      4.36 o 
  -8  -8   2        0.74        0.87      4.14 o 
  -7  -8   2       11.19        6.15      3.30 o 
  -6  -8   2        2.71        2.80      3.10 o 
  -5  -8   2       23.15       30.57      4.50 o 
  -4  -8   2       30.74       22.84      4.06 o 
  -3  -8   2        0.47        3.49      2.40 o 
  -2  -8   2       33.13       35.26      8.00 o 
  -1  -8   2        0.84        2.10      2.30 o 
   0  -8   2        0.77        1.95      2.88 o 
   1  -8   2       27.15       29.94      4.29 o 
   2  -8   2        0.74       -0.83      2.70 o 
   3  -8   2       61.44       59.11      7.41 o 
   4  -8   2       69.88       91.60     12.10 o 
   5  -8   2        0.04        4.52      3.47 o 
 -10  -7   2        0.75       -2.40      4.58 o 
  -9  -7   2        0.52        1.31      4.58 o 
  -8  -7   2        0.39       -0.22      3.71 o 
  -7  -7   2        0.08        0.65      3.27 o 
  -6  -7   2       19.31       21.14      5.01 o 
  -5  -7   2      112.27      128.38     10.03 o 
  -4  -7   2        4.84        7.73      2.93 o 
  -3  -7   2        6.94        6.26      2.01 o 
  -2  -7   2       11.39       17.10      2.54 o 
  -1  -7   2        5.44        5.00      2.21 o 
   0  -7   2        1.73        2.44      1.96 o 
   1  -7   2       64.17       67.12      4.26 o 
   2  -7   2        4.07        7.89      3.27 o 
   3  -7   2       70.07       84.60      6.54 o 
   4  -7   2        1.80        6.62      3.03 o 
   5  -7   2        2.29        5.28      3.33 o 
   6  -7   2        0.04        1.74      3.43 o 
 -10  -6   2        0.27        1.79      3.79 o 
  -9  -6   2        5.95        0.37      3.17 o 
  -8  -6   2        0.10       -1.71      3.05 o 
  -7  -6   2       33.90       45.94      6.10 o 
  -6  -6   2       33.30       46.42      6.10 o 
  -4  -6   2       23.38       29.79      3.61 o 
  -3  -6   2        2.29        3.19      1.61 o 
  -2  -6   2      362.81      360.72     11.89 o 
  -1  -6   2        9.85       10.73      2.01 o 
   0  -6   2      123.20      135.52     11.42 o 
   1  -6   2        3.46        4.44      2.14 o 
   2  -6   2       20.12       22.74      4.44 o 
   3  -6   2      590.65      583.42     50.13 o 
   4  -6   2      371.00      358.08     25.83 o 
   5  -6   2       37.87       44.83      7.63 o 
   6  -6   2      125.31      135.64     10.46 o 
   7  -6   2        6.60       13.80      4.19 o 
 -11  -5   2        0.67        4.15      3.86 o 
 -10  -5   2        4.80        1.99      3.39 o 
  -9  -5   2        7.84        7.70      3.39 o 
  -8  -5   2        0.75       -1.58      2.24 o 
  -7  -5   2        1.32        0.04      2.41 o 
  -6  -5   2       33.80       30.99      3.75 o 
  -5  -5   2       31.44       35.67      3.72 o 
  -4  -5   2       59.06       60.56      3.69 o 
  -3  -5   2       29.75       23.98      2.36 o 
  -2  -5   2       18.94       20.87      2.13 o 
  -1  -5   2       49.00       53.21      3.14 o 
   0  -5   2        3.85        4.53      1.55 o 
   1  -5   2        3.39       -0.58      1.53 o 
   2  -5   2       46.21       48.84      3.07 o 
   3  -5   2       64.57       62.43      3.72 o 
   4  -5   2        0.02        5.94      2.86 o 
   5  -5   2        1.62        9.27      3.05 o 
   6  -5   2        7.13       12.56      7.08 o 
   7  -5   2        0.07        5.23      3.53 o 
   8  -5   2        0.98        4.19      3.44 o 
 -11  -4   2        0.48       -0.19      3.59 o 
 -10  -4   2        0.04       -0.33      3.30 o 
  -9  -4   2        2.32        1.86      4.14 o 
  -8  -4   2        0.01       -1.72      2.24 o 
  -7  -4   2       20.60       19.78      3.71 o 
  -6  -4   2       61.90       39.75      3.75 o 
  -5  -4   2      346.10      409.88     20.05 o 
  -4  -4   2       27.27       26.40      1.97 o 
  -3  -4   2      173.32      165.28      6.86 o 
  -2  -4   2       33.72       42.64      2.42 o 
  -1  -4   2        9.69       12.54      1.59 o 
   0  -4   2      601.64      663.79     24.50 o 
   1  -4   2      850.06      778.46     28.51 o 
   2  -4   2      490.17      416.27     12.77 o 
   3  -4   2      324.67      267.01      8.91 o 
   4  -4   2      416.23      392.34     16.64 o 
   5  -4   2      167.12      166.75      8.38 o 
   6  -4   2      717.25      736.05     93.94 o 
   7  -4   2        3.92        9.84      3.49 o 
   8  -4   2       58.21       71.22     19.07 o 
   9  -4   2        0.02        1.74      4.14 o 
 -11  -3   2        5.31        3.49      5.01 o 
 -10  -3   2        0.91       -0.03      3.02 o 
  -9  -3   2        2.05       -0.28      2.57 o 
  -8  -3   2        0.01       -3.19      2.14 o 
  -7  -3   2        9.25        8.00      2.38 o 
  -6  -3   2        7.41        4.48      2.94 o 
  -5  -3   2       58.71       49.63      4.03 o 
  -4  -3   2        8.44        0.90      1.15 o 
  -3  -3   2       17.06        8.79      1.85 o 
  -2  -3   2      909.41      897.98     25.19 o 
  -1  -3   2      143.34      143.24      5.02 o 
   0  -3   2       25.97       24.61      1.72 o 
   1  -3   2      360.47      340.12     10.41 o 
   2  -3   2        0.00        0.55      0.86 o 
   3  -3   2        1.20       -0.18      1.02 o 
   4  -3   2        0.00       -1.12      1.07 o 
   5  -3   2      186.15      185.12      7.02 o 
   6  -3   2        0.90        8.28      2.86 o 
   7  -3   2       48.84       53.32     11.12 o 
   8  -3   2        0.36        5.37      3.25 o 
   9  -3   2        9.46       13.30      4.58 o 
 -11  -2   2        0.02       -3.71      4.36 o 
 -10  -2   2        0.01       -0.65      3.71 o 
  -9  -2   2        6.23        4.24      3.02 o 
  -8  -2   2       15.39       12.24      3.38 o 
  -7  -2   2        5.70        7.04      2.30 o 
  -6  -2   2      179.65      183.49      8.27 o 
  -5  -2   2      192.99      204.24      8.63 o 
  -4  -2   2      148.93      160.07      6.91 o 
  -3  -2   2      235.52      259.68     14.49 o 
  -2  -2   2      232.12      179.73      5.63 o 
  -1  -2   2       96.00      103.29      3.60 o 
   0  -2   2     2369.79     2106.21     57.16 o 
   1  -2   2     1195.67     1129.81     31.15 o 
   2  -2   2     1908.95     1736.12     66.40 o 
   3  -2   2        0.01        5.64      1.15 o 
   4  -2   2      181.47      125.01      4.86 o 
   5  -2   2        2.81        3.73      1.49 o 
   6  -2   2      452.34      468.76     18.02 o 
   7  -2   2       36.41       41.34      4.47 o 
   8  -2   2      335.10      426.11     22.67 o 
   9  -2   2       69.92       78.03      8.06 o 
  10  -2   2        0.28        6.54      4.36 o 
 -11  -1   2        1.81        0.44      4.36 o 
 -10  -1   2        0.60       -1.53      3.92 o 
  -9  -1   2        1.35        3.92      3.49 o 
  -8  -1   2       11.23       14.28      3.14 o 
  -7  -1   2        0.10       -1.47      1.74 o 
  -6  -1   2       30.26       34.24      3.25 o 
  -5  -1   2      117.53      137.81      6.33 o 
  -4  -1   2     1231.98     1126.50     31.02 o 
  -3  -1   2        0.95        6.71      1.09 o 
  -2  -1   2        2.11        0.65      0.65 o 
  -1  -1   2        3.25        5.03      0.60 o 
   0  -1   2       51.56       53.18      2.01 o 
   1  -1   2        0.01       -0.31      0.65 o 
   2  -1   2       37.93       34.81      2.33 o 
   3  -1   2      374.33      381.99     11.34 o 
   4  -1   2       20.87       22.85      2.88 o 
   5  -1   2       50.80       40.81      2.69 o 
   6  -1   2       11.60       12.26      1.88 o 
   7  -1   2      334.97      350.68     11.78 o 
   8  -1   2       31.75       33.57      5.01 o 
   9  -1   2        2.37        5.67      3.92 o 
  10  -1   2       17.80       26.37      5.67 o 
 -11   0   2        0.61       -5.88      4.80 o 
 -10   0   2        1.39       -1.09      3.71 o 
  -9   0   2        0.79        3.27      3.92 o 
  -8   0   2        0.15       -1.96      2.83 o 
  -7   0   2       35.70       34.95      3.40 o 
  -6   0   2       94.35      107.64      4.51 o 
  -5   0   2     1316.35     1482.64     41.01 o 
  -4   0   2       81.39       43.57      2.24 o 
  -3   0   2        0.17       15.17      1.21 o 
  -2   0   2     2266.16     2472.49     80.22 o 
  -1   0   2     2253.07     2311.62     62.00 o 
   0   0   2       84.25       91.48      4.90 o 
   1   0   2     3314.24     3334.80    117.59 o 
   2   0   2      975.29     1077.98     29.49 o 
   3   0   2       13.07        4.45      0.75 o 
   4   0   2       40.66       32.96      1.94 o 
   5   0   2        0.02        0.52      1.11 o 
   6   0   2      178.83      168.07      6.24 o 
   7   0   2        6.23        1.83      1.61 o 
   8   0   2      322.44      361.98     14.86 o 
   9   0   2      118.38      141.89     10.24 o 
  10   0   2        0.01        4.58      4.14 o 
  11   0   2       19.78       32.91      6.97 o 
 -10   1   2        0.05        2.83      3.92 o 
  -9   1   2        0.08       -1.09      3.05 o 
  -8   1   2        7.54        3.71      3.27 o 
  -7   1   2        0.88       -0.65      2.40 o 
  -6   1   2       86.81      100.17      4.43 o 
  -5   1   2      101.34      108.09      4.34 o 
  -4   1   2      450.04      486.14     14.16 o 
  -3   1   2       82.68       60.82      2.50 o 
  -2   1   2      142.66      172.63      6.42 o 
  -1   1   2       26.85       20.65      1.25 o 
   0   1   2       21.21       28.77      2.18 o 
   1   1   2        0.55        1.42      0.46 o 
   2   1   2       84.47       98.75      3.13 o 
   3   1   2     1356.50     1461.79     39.83 o 
   4   1   2       17.65        7.63      1.02 o 
   5   1   2     1008.83     1048.81     29.43 o 
   6   1   2        6.68        6.84      1.44 o 
   7   1   2       28.07       34.18      4.36 o 
   8   1   2      136.15      162.37      8.43 o 
   9   1   2        5.24        3.98      3.09 o 
  10   1   2        8.51        5.67      4.58 o 
  11   1   2       14.42       18.09      5.88 o 
 -10   2   2        1.29       -5.23      3.49 o 
  -9   2   2        1.77       -0.44      3.49 o 
  -8   2   2        0.56       -1.53      2.62 o 
  -7   2   2        0.95       -2.86      1.91 o 
  -6   2   2       19.55       26.61      3.49 o 
  -5   2   2      668.19      834.97     24.02 o 
  -4   2   2      246.03      245.78      7.94 o 
  -3   2   2     2497.44     2713.75     88.34 o 
  -2   2   2      254.21      267.38      9.87 o 
  -1   2   2       75.09      102.13      4.34 o 
   0   2   2       46.25       37.43      4.46 o 
   1   2   2      148.74      108.85      4.58 o 
   2   2   2      640.84      525.77     14.76 o 
   3   2   2     1579.97     1719.67     46.85 o 
   4   2   2      668.32      640.43     18.87 o 
   5   2   2        8.87        0.95      1.47 o 
   6   2   2      317.14      363.94     11.26 o 
   7   2   2       36.22       53.41      6.43 o 
   8   2   2      557.00      587.11     21.96 o 
   9   2   2        0.97       -1.20      2.94 o 
  10   2   2        5.18        3.51      3.43 o 
 -10   3   2        0.17       -4.80      4.14 o 
  -9   3   2        0.03       -3.71      3.49 o 
  -8   3   2        2.22        0.00      3.05 o 
  -7   3   2        0.08       -3.36      2.24 o 
  -6   3   2       42.70       45.69      6.32 o 
  -5   3   2       53.20       57.04      4.39 o 
  -4   3   2        9.35        6.29      1.85 o 
  -3   3   2       13.56       24.93      2.57 o 
  -2   3   2        3.26        0.60      1.31 o 
  -1   3   2        0.00        1.37      1.05 o 
   0   3   2      923.85      843.43     29.40 o 
   1   3   2      152.56      134.56      4.54 o 
   2   3   2       20.67       21.00      1.77 o 
   3   3   2      109.70      102.41      3.70 o 
   4   3   2      337.57      337.61     10.12 o 
   5   3   2      624.91      710.96     25.12 o 
   6   3   2       24.79       29.97      2.94 o 
   7   3   2       17.64       19.17      4.03 o 
   8   3   2       40.50       42.68      4.45 o 
   9   3   2        0.44       -0.32      2.49 o 
  10   3   2       12.47       14.47      4.03 o 
  11   3   2       17.14        6.97      7.63 o 
  -9   4   2        0.01       -2.62      3.27 o 
  -8   4   2        1.50       -1.09      3.49 o 
  -7   4   2        0.01        1.74      2.97 o 
  -6   4   2        0.33       -0.84      2.16 o 
  -5   4   2      128.46      141.50     13.73 o 
  -4   4   2        2.45        1.64      1.85 o 
  -3   4   2      760.48      759.86     26.84 o 
  -2   4   2      272.05      281.83      8.78 o 
  -1   4   2      264.82      306.53      9.46 o 
   0   4   2      897.73      838.83     33.13 o 
   1   4   2      618.29      519.52     15.12 o 
   2   4   2        0.00        2.06      1.02 o 
   3   4   2     2391.88     2200.66     72.86 o 
   4   4   2      115.87      181.31      6.16 o 
   5   4   2      478.15      562.38     21.74 o 
   6   4   2       97.66       80.92      6.65 o 
   7   4   2       73.12       68.47      5.78 o 
   8   4   2      337.30      351.80     14.56 o 
   9   4   2        1.92        2.31      2.77 o 
  10   4   2       27.95       21.26      4.43 o 
  11   4   2        3.14        8.94      7.63 o 
  -8   5   2        0.08       -5.31      4.03 o 
  -7   5   2        0.28       -4.00      3.05 o 
  -6   5   2        5.07        3.03      4.03 o 
  -5   5   2        0.11       -3.24      2.16 o 
  -4   5   2        4.84        2.97      2.38 o 
  -3   5   2       13.08        9.54      2.46 o 
  -2   5   2        3.42        1.02      2.72 o 
  -1   5   2       19.77       28.36      2.07 o 
   0   5   2      386.15      358.02     11.09 o 
   1   5   2       29.82       32.47      3.70 o 
   2   5   2       11.33       13.92      1.82 o 
   3   5   2      428.86      511.30     15.35 o 
   4   5   2       13.34        8.18      2.18 o 
   5   5   2       23.87       25.60      2.11 o 
   6   5   2       65.67       54.47      4.43 o 
   7   5   2       14.01       14.50      3.38 o 
   8   5   2       16.97        8.58      2.98 o 
   9   5   2        0.03        3.44      2.86 o 
  10   5   2        4.82       -2.83      6.32 o 
  11   5   2        0.43       -9.48      6.32 o 
  -8   6   2        0.80        4.39      4.69 o 
  -7   6   2        0.97       -1.31      3.12 o 
  -6   6   2        3.12        0.56      5.56 o 
  -5   6   2        2.50       -0.35      2.66 o 
  -4   6   2        0.39       -3.57      4.90 o 
  -3   6   2       31.57       32.63      8.28 o 
  -2   6   2        0.00        2.03      1.88 o 
  -1   6   2       56.65       49.44      5.01 o 
   0   6   2      233.64      216.03      7.55 o 
   1   6   2      490.08      476.59     27.90 o 
   2   6   2       35.47       50.70      3.22 o 
   3   6   2        2.09        0.18      1.31 o 
   4   6   2      126.90      119.21      5.08 o 
   5   6   2       42.57       36.15      8.94 o 
   6   6   2       41.72       53.56      4.66 o 
   7   6   2       14.19       12.35      3.23 o 
   8   6   2      157.79      177.73      9.53 o 
   9   6   2        7.13        2.58      3.27 o 
  10   6   2       57.80       59.50     10.90 o 
  11   6   2        3.84       -0.44      7.19 o 
  -7   7   2        0.06       -2.71      3.60 o 
  -6   7   2        0.12       -4.45      3.49 o 
  -5   7   2        0.00       -2.53      4.14 o 
  -4   7   2        1.05       -0.52      2.83 o 
  -3   7   2        0.00       -2.07      2.44 o 
  -2   7   2       91.56       98.79     19.40 o 
  -1   7   2        4.23       -0.47      2.01 o 
   0   7   2        0.25        0.52      1.73 o 
   1   7   2        0.05       -1.58      1.93 o 
   2   7   2       44.64       45.19      4.22 o 
   3   7   2       16.58       14.56      2.26 o 
   4   7   2       16.92       10.70      2.16 o 
   5   7   2       33.34       43.81      4.43 o 
   6   7   2        0.08       -1.37      2.62 o 
   7   7   2        3.62        3.63      2.93 o 
   8   7   2       22.45       26.31      4.39 o 
   9   7   2        2.34        6.54      6.10 o 
  10   7   2        9.62       16.13      7.19 o 
  -6   8   2        2.23        7.80      4.18 o 
  -5   8   2        2.48        1.43      3.61 o 
  -4   8   2        0.96        0.80      3.08 o 
  -3   8   2        0.19       -3.81      2.54 o 
  -2   8   2        7.26        6.59      3.19 o 
  -1   8   2        0.01       -3.01      2.41 o 
   0   8   2        4.09        6.09      2.93 o 
   1   8   2      136.71      128.38      7.42 o 
   2   8   2       30.79       22.87      3.08 o 
   3   8   2       91.37      109.65      6.69 o 
   4   8   2      101.96      130.47      6.20 o 
   5   8   2        8.88        9.54      3.71 o 
   6   8   2       48.38       43.24      4.97 o 
   7   8   2        6.26        8.61      3.43 o 
   8   8   2       44.79       48.31      7.74 o 
   9   8   2        5.61        6.76      6.54 o 
  -4   9   2        2.45       -0.38      3.34 o 
  -3   9   2        1.50       -1.99      4.58 o 
  -2   9   2        2.82        2.63      3.17 o 
  -1   9   2        0.00       -2.72      2.76 o 
   0   9   2       11.25        5.83      3.29 o 
   1   9   2        6.00        4.81      3.29 o 
   2   9   2        5.78        1.09      4.58 o 
   3   9   2        1.50        1.24      2.42 o 
   4   9   2        0.90        0.22      4.14 o 
   5   9   2        8.25       10.04      3.66 o 
   6   9   2        3.24        4.67      3.40 o 
   7   9   2        2.54        3.18      3.81 o 
   8   9   2       15.61       10.03      6.54 o 
   9   9   2        5.35       13.73      7.19 o 
  -3  10   2       10.35       11.48      4.14 o 
  -2  10   2        0.25        3.52      6.87 o 
  -1  10   2       13.71       16.72      4.40 o 
   0  10   2        0.81        0.96      3.49 o 
   1  10   2        0.36       -2.78      2.57 o 
   2  10   2        0.35        1.09      5.01 o 
   3  10   2       11.88        8.90      3.84 o 
   4  10   2       14.20       11.36      4.08 o 
   5  10   2        2.93        6.32      5.01 o 
   6  10   2       23.59       21.14      6.10 o 
   7  10   2        4.69        5.39      5.01 o 
   8  10   2       14.65       16.13      8.06 o 
   0  11   2        0.00        4.76      3.75 o 
   1  11   2        0.00       -0.34      3.35 o 
   2  11   2        4.99       12.23      4.24 o 
   4  11   2       23.47       17.44      6.32 o 
   5  11   2        0.16       -3.31      4.90 o 
   6  11   2        1.04        6.07      4.39 o 
  -6 -10   3        0.24       -4.07      3.31 o 
  -5 -10   3        0.02        1.48      4.03 o 
  -4 -10   3        3.41        1.50      3.46 o 
  -3 -10   3        2.34       -1.65      3.17 o 
  -2 -10   3        1.23        0.74      2.87 o 
  -1 -10   3        2.40        4.80      5.45 o 
   0 -10   3        7.36        7.10      3.69 o 
   1 -10   3        2.89        2.88      3.44 o 
  -8  -9   3        0.01       -1.67      3.73 o 
  -7  -9   3        0.00       -1.46      3.30 o 
  -6  -9   3        2.78        0.66      3.53 o 
  -5  -9   3        0.04        0.80      3.66 o 
  -4  -9   3        0.04        1.45      3.60 o 
  -3  -9   3       11.25       10.72      3.77 o 
  -2  -9   3        7.78        8.09      2.93 o 
  -1  -9   3        0.46       -1.70      2.37 o 
   0  -9   3        0.12       -2.18      3.92 o 
   1  -9   3        8.76        6.27      3.47 o 
   2  -9   3        0.74        0.41      3.04 o 
   3  -9   3        0.36        0.77      3.18 o 
  -9  -8   3        0.07        3.51      3.95 o 
  -8  -8   3        0.08        5.15      3.64 o 
  -7  -8   3        3.14       -0.65      3.10 o 
  -6  -8   3        2.61        2.58      3.34 o 
  -5  -8   3        0.80        0.38      2.74 o 
  -4  -8   3       17.70       24.24      8.61 o 
  -3  -8   3        0.29       -2.24      2.05 o 
  -2  -8   3        0.59       -0.44      2.14 o 
  -1  -8   3        2.09       -1.68      2.45 o 
   0  -8   3        4.88        1.74      2.77 o 
   1  -8   3        1.01        0.69      2.67 o 
   2  -8   3        0.12       -1.72      4.14 o 
   3  -8   3        0.13        3.58      3.14 o 
   4  -8   3        4.77        3.28      3.18 o 
   5  -8   3        0.30       -2.02      3.18 o 
 -10  -7   3        4.39        5.23      5.01 o 
  -9  -7   3        2.38        1.09      3.92 o 
  -8  -7   3        1.81        5.10      3.53 o 
  -7  -7   3        0.15       -1.86      2.86 o 
  -6  -7   3        0.02       -3.65      4.14 o 
  -5  -7   3        6.75        7.52      3.09 o 
  -4  -7   3       16.25       15.82      3.40 o 
  -3  -7   3       15.00       20.38      2.75 o 
  -2  -7   3       28.97       24.73      2.94 o 
  -1  -7   3        2.87        2.13      2.27 o 
   0  -7   3       58.15       64.99      4.30 o 
   1  -7   3       39.38       43.50      5.78 o 
   2  -7   3        4.11        1.45      2.72 o 
   3  -7   3       24.65       25.64      5.23 o 
   4  -7   3        0.12        4.06      3.18 o 
   5  -7   3        0.02        0.28      5.23 o 
   6  -7   3        0.31       -2.48      3.25 o 
 -10  -6   3        4.80       -1.74      4.36 o 
  -9  -6   3        0.04        1.31      4.14 o 
  -8  -6   3        1.17       -1.96      3.27 o 
  -7  -6   3       11.34        4.58      3.27 o 
  -6  -6   3        0.01       -1.09      2.62 o 
  -5  -6   3       41.52       37.15      6.10 o 
  -4  -6   3       25.55       28.05      3.55 o 
  -3  -6   3      137.94      153.43      6.34 o 
  -2  -6   3        0.39        2.43      1.71 o 
  -1  -6   3       85.07       82.00      4.27 o 
   0  -6   3       12.41       10.12      2.23 o 
   1  -6   3       15.84       18.26      3.81 o 
   2  -6   3        8.51        8.19      2.59 o 
   3  -6   3        0.89       -0.71      3.92 o 
   4  -6   3        1.95        2.80      2.86 o 
   5  -6   3       42.95       44.15     11.01 o 
   6  -6   3      111.74      133.39     10.46 o 
   7  -6   3        0.59        4.24      3.73 o 
 -11  -5   3        0.18        5.45      4.80 o 
 -10  -5   3        8.21       11.59      4.24 o 
  -9  -5   3        6.18        4.14      3.14 o 
  -8  -5   3        0.71       -0.52      2.54 o 
  -7  -5   3        1.56        0.22      2.83 o 
  -6  -5   3        0.09       -0.65      2.62 o 
  -5  -5   3        2.78       -1.53      1.63 o 
  -4  -5   3      135.72      142.91      5.64 o 
  -3  -5   3       25.25       24.75      2.31 o 
  -2  -5   3      174.75      165.03      6.27 o 
  -1  -5   3        5.89       10.51      1.71 o 
   0  -5   3        2.18        2.03      1.38 o 
   1  -5   3        1.34        0.28      1.61 o 
   2  -5   3       34.66       36.33      2.78 o 
   3  -5   3       22.03       28.13      2.76 o 
   4  -5   3        0.82        2.49      2.57 o 
   5  -5   3        0.52        2.73      2.86 o 
   6  -5   3        3.61        4.16      5.45 o 
   7  -5   3        0.02        0.69      3.00 o 
   8  -5   3        4.33        7.11      3.64 o 
 -11  -4   3        0.95       -1.53      3.33 o 
 -10  -4   3       14.18       14.30      4.11 o 
  -9  -4   3        0.05        1.26      2.90 o 
  -8  -4   3        2.79        2.90      2.70 o 
  -7  -4   3       18.49       17.22      3.02 o 
  -6  -4   3        0.05       -2.08      1.65 o 
  -5  -4   3       91.65       94.16      6.97 o 
  -4  -4   3       44.30       59.77      3.00 o 
  -3  -4   3      395.92      394.51     12.20 o 
  -2  -4   3        2.34        5.03      1.34 o 
  -1  -4   3      364.83      483.22     14.52 o 
   0  -4   3      139.43       93.68      4.11 o 
   1  -4   3     1224.19     1120.34     40.30 o 
   2  -4   3       28.19       31.43      2.42 o 
   3  -4   3        1.51        0.81      1.33 o 
   4  -4   3      146.31      133.70      5.64 o 
   5  -4   3      337.36      339.76     26.59 o 
   6  -4   3       56.51       62.86     10.79 o 
   7  -4   3       33.61       26.55     12.75 o 
   8  -4   3       43.99       45.68      7.74 o 
   9  -4   3        7.17       10.03      4.58 o 
 -11  -3   3        0.01       -0.22      4.14 o 
 -10  -3   3        9.92        7.76      3.50 o 
  -9  -3   3        1.47        3.42      2.77 o 
  -8  -3   3        0.37       -1.39      2.30 o 
  -7  -3   3        1.26        0.35      1.81 o 
  -6  -3   3        0.62       -0.93      1.34 o 
  -5  -3   3        2.48        0.31      1.45 o 
  -4  -3   3        1.96       13.76      3.16 o 
  -3  -3   3       29.97       18.84      1.46 o 
  -2  -3   3      328.42      339.29     10.36 o 
  -1  -3   3        0.01        0.71      0.73 o 
   0  -3   3      300.50      271.67      8.58 o 
   1  -3   3        6.65        9.58      1.38 o 
   2  -3   3        2.68        0.20      1.75 o 
   3  -3   3        0.08       -0.86      0.98 o 
   4  -3   3        1.74        0.10      1.25 o 
   5  -3   3       32.59       37.53      3.96 o 
   6  -3   3        0.83        3.76      2.50 o 
   7  -3   3       83.03       70.23     11.12 o 
   8  -3   3       15.93       18.10      3.86 o 
   9  -3   3        2.64       -2.62      3.71 o 
 -11  -2   3        0.35        8.06      5.01 o 
 -10  -2   3       23.34       18.74      5.67 o 
  -9  -2   3        0.24       -2.87      2.62 o 
  -8  -2   3       11.29       11.08      4.14 o 
  -7  -2   3        2.80        2.72      2.94 o 
  -6  -2   3       10.28       17.23      2.62 o 
  -5  -2   3       96.21       78.73      4.45 o 
  -4  -2   3      115.50       88.83      3.77 o 
  -3  -2   3      409.71      486.38     14.03 o 
  -2  -2   3       23.00       18.95      2.10 o 
  -1  -2   3        9.05        7.56      0.95 o 
   0  -2   3      729.66      602.75     17.09 o 
   1  -2   3      344.78      320.75      9.66 o 
   2  -2   3     1272.36     1319.85     44.72 o 
   3  -2   3        9.00        1.22      0.99 o 
   4  -2   3       59.82       75.85      3.55 o 
   5  -2   3       28.53       33.19      4.43 o 
   6  -2   3      134.53      148.27     11.24 o 
   7  -2   3      184.57      205.20     14.82 o 
   8  -2   3       98.68       84.51      7.63 o 
   9  -2   3       18.32       27.24      5.23 o 
  10  -2   3       11.47       10.90      4.58 o 
 -11  -1   3        1.30        1.74      4.80 o 
 -10  -1   3        7.52        4.80      4.36 o 
  -9  -1   3        1.48        0.44      3.27 o 
  -8  -1   3        8.03        8.32      3.60 o 
  -7  -1   3        0.23       -2.12      1.57 o 
  -6  -1   3        0.49        1.13      1.49 o 
  -5  -1   3        0.71       -0.87      0.71 o 
  -4  -1   3       11.64       20.38      1.57 o 
  -3  -1   3       57.39       83.67      3.53 o 
  -2  -1   3       54.60       42.10      1.85 o 
  -1  -1   3      124.37      114.54      4.19 o 
   0  -1   3      189.14      192.02      5.89 o 
   1  -1   3        1.44        0.58      0.50 o 
   2  -1   3       44.99       41.40      1.99 o 
   3  -1   3       40.94       42.25      2.21 o 
   4  -1   3       13.75       12.86      2.21 o 
   5  -1   3       25.16       18.86      1.98 o 
   6  -1   3       25.75       34.34      4.44 o 
   7  -1   3      285.57      306.63     10.56 o 
   8  -1   3        0.06        5.07      2.66 o 
   9  -1   3       35.60       32.91      5.45 o 
  10  -1   3       11.26        9.15      4.58 o 
 -11   0   3        0.00       -2.40      4.80 o 
 -10   0   3       25.69       22.67      5.88 o 
  -9   0   3        0.70       -0.44      3.27 o 
  -8   0   3       15.06       10.46      3.71 o 
  -7   0   3        0.30       -1.91      1.73 o 
  -6   0   3       30.11       22.84      2.67 o 
  -5   0   3       11.55        5.46      1.28 o 
  -4   0   3      200.53      276.45     10.36 o 
  -3   0   3      747.38      719.40     31.28 o 
  -2   0   3       26.45       21.85      1.25 o 
  -1   0   3     4059.70     3820.86    102.32 o 
   0   0   3      364.83      348.19      9.81 o 
   1   0   3       17.23       26.18      1.21 o 
   2   0   3       65.54       88.58      3.05 o 
   3   0   3      344.70      478.98     13.78 o 
   4   0   3       60.05       65.99      2.88 o 
   5   0   3       61.31       65.14      3.29 o 
   6   0   3      131.24      162.21      6.12 o 
   7   0   3       43.41       47.38      4.09 o 
   8   0   3      324.30      406.92     16.16 o 
   9   0   3        8.99       15.67      4.58 o 
  10   0   3       79.67      100.48      8.94 o 
 -10   1   3        0.44       -1.96      3.92 o 
  -9   1   3        2.93        3.05      3.49 o 
  -8   1   3        0.66       -1.74      2.62 o 
  -7   1   3        4.47        1.09      2.40 o 
  -6   1   3        2.53        1.57      1.73 o 
  -5   1   3        1.74        1.09      1.12 o 
  -4   1   3        0.24        0.22      0.84 o 
  -3   1   3       51.25       66.24      3.49 o 
  -2   1   3      143.96      139.14      4.46 o 
  -1   1   3       10.90        9.19      0.73 o 
   0   1   3       10.92       10.23      0.68 o 
   1   1   3        6.47        6.87      0.92 o 
   2   1   3     1175.86     1238.72     43.30 o 
   3   1   3      402.19      411.70     11.81 o 
   4   1   3      239.07      261.88      8.00 o 
   5   1   3      362.67      381.73     11.55 o 
   6   1   3        0.47       -0.51      1.11 o 
   7   1   3        7.41        7.19      2.18 o 
   8   1   3        0.30       -1.80      2.24 o 
   9   1   3      124.57      155.03     13.84 o 
  10   1   3       35.58       44.24      5.34 o 
 -10   2   3        8.37        1.53      4.36 o 
  -9   2   3        0.51       -2.62      3.49 o 
  -8   2   3       24.37       17.22      4.36 o 
  -7   2   3        0.30       -1.09      2.62 o 
  -6   2   3       51.11       49.04      5.23 o 
  -5   2   3       93.30       94.72      5.18 o 
  -4   2   3      635.09      723.79     20.64 o 
  -3   2   3     1595.17     1675.51     55.42 o 
  -2   2   3      108.32      129.48      5.49 o 
  -1   2   3      787.62      769.30     25.73 o 
   0   2   3      310.06      270.05      9.34 o 
   1   2   3     5820.26     5280.25    181.54 o 
   2   2   3       63.87      100.24      3.39 o 
   3   2   3      159.44      212.51      6.46 o 
   4   2   3      284.24      296.95      8.95 o 
   5   2   3        3.15       -1.24      0.96 o 
   6   2   3      456.44      424.00     12.92 o 
   7   2   3       75.17       86.95      5.34 o 
   8   2   3      347.96      424.77     16.70 o 
   9   2   3        4.51        6.41      3.14 o 
  10   2   3      150.15      162.81     15.04 o 
  11   2   3        5.78       12.21      7.85 o 
 -10   3   3        0.74       -3.05      4.36 o 
  -9   3   3        2.24       -5.23      3.49 o 
  -8   3   3        0.27        0.87      3.27 o 
  -7   3   3        1.88       -2.06      2.94 o 
  -6   3   3        0.31       -2.82      1.88 o 
  -5   3   3        2.74        1.12      1.65 o 
  -4   3   3        0.31       -0.07      1.85 o 
  -3   3   3       79.63       68.98      4.19 o 
  -2   3   3       33.65       36.12      4.36 o 
  -1   3   3       37.04       30.69      4.25 o 
   0   3   3     1309.21     1287.79     35.43 o 
   1   3   3        9.72        7.58      3.60 o 
   2   3   3      197.17      214.97      6.68 o 
   3   3   3        7.89        6.21      0.90 o 
   4   3   3      358.26      362.14     10.79 o 
   5   3   3        7.83       12.11      1.42 o 
   6   3   3       41.69       35.47      3.27 o 
   7   3   3       49.83       47.90      3.89 o 
   8   3   3        9.13       10.68      2.90 o 
   9   3   3       20.53       31.65      5.99 o 
  10   3   3       45.69       44.25      9.37 o 
  11   3   3        9.07       13.73      8.28 o 
  -9   4   3        1.04       -0.44      4.14 o 
  -8   4   3        5.96       10.03      4.14 o 
  -7   4   3        0.01       -3.16      3.27 o 
  -6   4   3        7.84        5.62      2.86 o 
  -5   4   3        9.82        7.36      2.61 o 
  -4   4   3        4.40        5.44      2.14 o 
  -3   4   3      642.44      758.55     26.78 o 
  -2   4   3       85.03       77.21      6.32 o 
  -1   4   3     2795.21     2936.72     79.75 o 
   0   4   3      325.52      251.22      7.94 o 
   1   4   3      516.09      478.97     18.03 o 
   2   4   3       30.87       15.60      1.54 o 
   3   4   3        3.09       -0.38      0.90 o 
   4   4   3     1531.81     1716.33     47.39 o 
   5   4   3      543.10      543.06     16.04 o 
   6   4   3       37.29       27.59      2.80 o 
   7   4   3        7.45        5.31      3.38 o 
   8   4   3      132.13      133.92      7.32 o 
   9   4   3        1.07       -1.96      4.80 o 
  10   4   3      107.75      101.13     13.08 o 
  11   4   3        5.03       10.46      7.85 o 
  -8   5   3        0.67        1.31      3.92 o 
  -7   5   3        0.37       -2.65      3.27 o 
  -6   5   3        0.03       -2.62      2.53 o 
  -5   5   3        1.06       -2.01      2.16 o 
  -4   5   3        0.80        3.17      2.27 o 
  -3   5   3        0.20       -0.06      1.71 o 
  -2   5   3       20.22       28.92      3.14 o 
  -1   5   3        0.02        0.95      1.06 o 
   0   5   3      232.47      226.71      9.31 o 
   1   5   3        2.88        9.49      3.16 o 
   2   5   3      942.46      951.67     27.05 o 
   3   5   3      244.02      245.21      9.99 o 
   4   5   3      104.57      110.94      4.55 o 
   5   5   3       71.09       57.71      3.04 o 
   6   5   3       44.24       47.39      3.91 o 
   7   5   3       60.20       60.79      4.75 o 
   8   5   3      113.52      106.68     12.86 o 
   9   5   3       25.42       18.31      6.97 o 
  10   5   3       26.86       25.50      8.06 o 
  11   5   3        1.42        2.83      6.76 o 
  -8   6   3        3.36        0.80      3.95 o 
  -7   6   3        1.80       -2.67      2.96 o 
  -6   6   3        2.49        2.96      3.25 o 
  -5   6   3        0.43       -3.66      2.44 o 
  -4   6   3        0.27       -3.27      2.30 o 
  -3   6   3        4.45        7.50      2.66 o 
  -2   6   3       23.47       30.13      6.43 o 
  -1   6   3      313.21      321.60     13.06 o 
   0   6   3       24.86       34.50      3.04 o 
   1   6   3      146.52      195.67      8.99 o 
   2   6   3      458.64      409.79     12.84 o 
   3   6   3        1.95        3.80      1.55 o 
   4   6   3       45.02       40.08      3.66 o 
   5   6   3      345.74      369.56     11.86 o 
   6   6   3       43.21       55.88      4.55 o 
   7   6   3      122.86      123.40      7.16 o 
   8   6   3        6.43        3.05      5.23 o 
   9   6   3       11.42       -3.05      5.45 o 
  10   6   3       57.50       55.80     10.68 o 
  11   6   3        1.27       -1.96      7.19 o 
  -7   7   3        0.02        0.20      3.81 o 
  -6   7   3        0.07       -4.17      2.78 o 
  -5   7   3        0.20       -2.62      2.80 o 
  -4   7   3        2.49        0.75      3.60 o 
  -3   7   3        0.00       -1.45      2.57 o 
  -2   7   3       38.12       37.71      4.43 o 
  -1   7   3        2.35       -1.44      2.18 o 
   0   7   3       15.94       16.78      2.98 o 
   1   7   3       43.25       66.26      8.06 o 
   2   7   3      154.22      179.98      7.03 o 
   3   7   3       57.18       59.53      4.84 o 
   4   7   3       35.44       33.57      2.98 o 
   5   7   3       28.50       21.98      5.88 o 
   6   7   3       81.73       97.27      6.65 o 
   7   7   3       26.19       18.46      3.55 o 
   8   7   3       46.10       25.50      7.19 o 
   9   7   3       22.35       17.65      6.97 o 
  10   7   3       51.59       35.53      9.59 o 
  -6   8   3        0.02       -2.26      3.60 o 
  -5   8   3        0.65       -0.35      3.14 o 
  -4   8   3        1.41        1.55      3.20 o 
  -3   8   3        0.19       -3.10      3.38 o 
  -2   8   3        0.00       -2.80      2.66 o 
  -1   8   3        8.35       13.22      3.46 o 
   0   8   3        0.34       -3.61      2.41 o 
   1   8   3        0.31       -3.68      2.45 o 
   2   8   3       72.89       86.61      5.99 o 
   3   8   3       86.92       93.90      5.13 o 
   4   8   3       33.84       38.52      3.58 o 
   5   8   3        1.18       -0.95      2.83 o 
   6   8   3       20.45       19.94      3.93 o 
   7   8   3        9.65       12.42      6.10 o 
   8   8   3       29.99       27.90      7.85 o 
   9   8   3        1.49        1.09      5.88 o 
  10   8   3       49.61       62.12     11.33 o 
  -4   9   3        0.00       -4.75      3.17 o 
  -3   9   3        0.02       -2.04      4.80 o 
  -2   9   3        3.20       -1.51      4.90 o 
  -1   9   3        0.04       -3.75      2.50 o 
   0   9   3       19.96       19.19      5.88 o 
   1   9   3        9.40        7.55      3.35 o 
   2   9   3        8.20        4.58      5.01 o 
   3   9   3        0.32       -1.94      2.61 o 
   4   9   3        0.36       -3.51      5.88 o 
   5   9   3       20.27       25.13      4.22 o 
   6   9   3       68.95       69.31      6.23 o 
   7   9   3        0.31        0.65      6.10 o 
   8   9   3        3.31        3.71      6.10 o 
   9   9   3        6.12       17.00      8.06 o 
  -3  10   3        1.71       -2.42      3.39 o 
  -2  10   3        0.00        1.60      3.23 o 
  -1  10   3        5.70       -2.70      2.92 o 
   0  10   3        0.00       -0.35      5.23 o 
   1  10   3        0.07       -2.22      3.05 o 
   2  10   3        2.31        2.99      2.98 o 
   3  10   3       28.03       18.74      6.54 o 
   4  10   3        3.97        2.83      4.58 o 
   5  10   3        5.81       -1.09      4.36 o 
   6  10   3       10.96        8.94      6.32 o 
   7  10   3        0.05        2.18      6.10 o 
  -1  11   3        0.00       -3.26      3.46 o 
   0  11   3        0.13        3.22      3.71 o 
   1  11   3        0.07       -1.97      4.25 o 
   2  11   3        2.94        2.51      4.90 o 
   3  11   3        3.38       -0.22      5.45 o 
   4  11   3        8.73       13.51      6.10 o 
   5  11   3        0.12       -1.09      6.32 o 
  -6 -10   4        0.17       -0.22      3.95 o 
  -5 -10   4        1.39        5.03      4.22 o 
  -4 -10   4        0.02        0.40      3.77 o 
  -3 -10   4        0.26       -1.95      5.12 o 
  -2 -10   4        2.73       -0.01      2.94 o 
  -1 -10   4        4.31        5.01      5.23 o 
   0 -10   4        2.56        2.42      3.38 o 
  -8  -9   4        2.64        7.06      4.35 o 
  -7  -9   4        0.38       -0.13      3.47 o 
  -6  -9   4        0.07       -0.53      3.59 o 
  -5  -9   4        0.23       -3.89      3.08 o 
  -4  -9   4        0.30       -2.31      3.06 o 
  -3  -9   4        0.00       -1.53      2.72 o 
  -2  -9   4        0.22       -3.74      2.49 o 
  -1  -9   4        1.12       -3.26      2.18 o 
   0  -9   4        2.07       -1.31      4.36 o 
   1  -9   4        0.23        2.58      3.13 o 
   2  -9   4        0.74       -3.38      2.93 o 
   3  -9   4        0.35       -0.76      3.24 o 
  -9  -8   4        0.51       -0.47      3.95 o 
  -8  -8   4        5.98       11.29      4.35 o 
  -7  -8   4        0.11       -3.99      2.66 o 
  -6  -8   4        0.95       -0.58      3.92 o 
  -5  -8   4        0.29       -4.46      2.97 o 
  -4  -8   4        0.09       -2.46      2.49 o 
  -3  -8   4        0.75        0.45      2.82 o 
  -2  -8   4        2.20       -3.01      2.01 o 
  -1  -8   4        2.05        0.12      2.44 o 
   0  -8   4        1.57       -2.87      1.91 o 
   1  -8   4        0.18        0.15      2.46 o 
   2  -8   4        6.84        9.88      3.50 o 
   3  -8   4        4.38        0.33      3.60 o 
   4  -8   4        8.67       12.33      6.32 o 
  -9  -7   4        0.10        1.26      3.66 o 
  -8  -7   4        4.02        3.50      3.42 o 
  -7  -7   4        5.58        1.63      3.17 o 
  -6  -7   4        1.55       -0.80      2.70 o 
  -5  -7   4        3.11       -0.65      2.62 o 
  -4  -7   4        6.97        3.32      3.81 o 
  -3  -7   4        1.18        0.06      2.14 o 
  -2  -7   4        0.52       -1.20      1.84 o 
  -1  -7   4       34.88       30.44      3.89 o 
   0  -7   4       33.84       35.69      3.43 o 
   1  -7   4        4.91        1.01      2.54 o 
   2  -7   4        9.04        5.05      3.23 o 
   3  -7   4        5.06        3.50      4.90 o 
   4  -7   4        0.03       -3.99      2.66 o 
   5  -7   4        0.03       -2.50      2.86 o 
   6  -7   4        0.06        3.40      3.63 o 
 -10  -6   4       17.05       17.17      4.90 o 
  -9  -6   4        0.02       -2.81      3.60 o 
  -8  -6   4       15.25       17.43      4.15 o 
  -7  -6   4        0.26        1.05      2.88 o 
  -6  -6   4       15.04       11.45      5.99 o 
  -5  -6   4        2.39        2.90      2.44 o 
  -4  -6   4        1.43        5.58      2.47 o 
  -3  -6   4        3.29       -0.95      1.46 o 
  -2  -6   4      104.20      103.12      9.48 o 
  -1  -6   4        5.05        9.19      2.01 o 
   0  -6   4        3.67        8.33      2.05 o 
   1  -6   4        0.31       -3.60      2.94 o 
   2  -6   4       12.15       10.92      2.51 o 
   3  -6   4        1.94        1.94      2.06 o 
   4  -6   4       13.44        7.07      3.27 o 
   5  -6   4        0.26       -1.46      2.70 o 
   6  -6   4       13.14       14.43      3.79 o 
   7  -6   4        0.44       -2.05      3.25 o 
 -10  -5   4        1.66       -2.62      3.49 o 
  -9  -5   4        0.82       -1.53      3.49 o 
  -8  -5   4        5.00        4.14      3.49 o 
  -7  -5   4        0.08       -3.66      2.44 o 
  -6  -5   4        0.43       -1.09      2.40 o 
  -5  -5   4        3.49        1.18      2.07 o 
  -4  -5   4        1.41       -0.05      1.77 o 
  -3  -5   4       54.62       51.23      3.26 o 
  -2  -5   4       86.97      102.19      4.63 o 
  -1  -5   4        8.21       10.01      1.75 o 
   0  -5   4        6.51        6.33      1.67 o 
   1  -5   4       36.99       44.80      3.52 o 
   2  -5   4       56.72       58.13      7.13 o 
   3  -5   4        6.22        5.06      1.96 o 
   4  -5   4        0.33       -3.02      2.01 o 
   5  -5   4        0.00       -2.17      2.46 o 
   6  -5   4        1.66       -2.63      5.78 o 
   7  -5   4        0.14       -0.37      3.10 o 
   8  -5   4        3.84       -0.36      3.44 o 
 -11  -4   4        0.57       11.99      5.45 o 
 -10  -4   4       21.13       19.18      5.45 o 
  -9  -4   4        0.97        0.44      3.27 o 
  -8  -4   4        6.83        4.14      3.05 o 
  -7  -4   4        5.07        5.23      3.05 o 
  -6  -4   4       38.08       35.14      8.94 o 
  -5  -4   4        0.66        1.09      1.81 o 
  -4  -4   4       54.91       73.57      3.52 o 
  -3  -4   4       12.10       26.64      2.18 o 
  -2  -4   4       57.28       87.06      3.92 o 
  -1  -4   4      967.46      920.76     33.51 o 
   0  -4   4      468.76      436.43     13.44 o 
   1  -4   4      547.95      620.39     18.37 o 
   2  -4   4      105.06      104.85      5.24 o 
   3  -4   4      114.94      103.40      4.61 o 
   4  -4   4       36.30       34.68      3.28 o 
   5  -4   4       69.27       68.61      9.21 o 
   6  -4   4        0.00       -2.56      2.24 o 
   7  -4   4       23.85       17.88      3.66 o 
   8  -4   4       11.84       13.73      4.06 o 
 -11  -3   4        0.76       -4.58      3.92 o 
 -10  -3   4        6.36       -0.22      3.92 o 
  -9  -3   4        3.35        5.23      3.92 o 
  -8  -3   4        3.44        1.74      3.05 o 
  -7  -3   4        4.00        9.37      3.49 o 
  -6  -3   4       40.68       34.00      4.36 o 
  -5  -3   4        0.49        0.52      1.49 o 
  -4  -3   4        1.31        4.50      1.00 o 
  -3  -3   4        5.84        6.18      1.66 o 
  -2  -3   4      241.36      208.21      6.97 o 
  -1  -3   4        2.15        4.50      1.12 o 
   0  -3   4      391.67      420.76     16.10 o 
   1  -3   4       29.55       28.57      2.17 o 
   2  -3   4        0.70        0.46      1.59 o 
   3  -3   4        1.03        0.79      1.23 o 
   4  -3   4       12.34        8.32      1.71 o 
   5  -3   4        8.10        8.96      1.98 o 
   6  -3   4       13.94       11.58      2.63 o 
   7  -3   4       47.11       46.29      8.28 o 
   8  -3   4        7.86        5.98      3.20 o 
   9  -3   4        1.09       -0.22      3.71 o 
 -11  -2   4        0.07        2.18      4.80 o 
 -10  -2   4       32.26       39.01      6.54 o 
  -9  -2   4        0.97        5.01      3.71 o 
  -8  -2   4       35.32       36.27      4.40 o 
  -7  -2   4        3.17        1.32      1.89 o 
  -6  -2   4        8.47        8.94      2.62 o 
  -5  -2   4        1.47        6.10      2.18 o 
  -4  -2   4       76.88       78.78      3.22 o 
  -3  -2   4       37.40       40.10      3.65 o 
  -2  -2   4      341.33      339.70     10.27 o 
  -1  -2   4        0.52        0.46      0.66 o 
   0  -2   4       26.55       25.51      1.95 o 
   1  -2   4     4234.20     4252.60    114.93 o 
   2  -2   4      132.92      136.66      4.90 o 
   3  -2   4     2093.17     2153.86     59.22 o 
   4  -2   4       39.93       38.99      4.88 o 
   5  -2   4       36.51       26.61      2.46 o 
   6  -2   4      216.31      218.57     12.78 o 
   7  -2   4       19.61       18.24      3.66 o 
   8  -2   4        0.08       -1.00      2.54 o 
   9  -2   4       23.21       23.98      5.23 o 
 -11  -1   4        2.07       -1.96      4.14 o 
 -10  -1   4       31.45       36.18      6.54 o 
  -9  -1   4       11.67       12.86      4.58 o 
  -8  -1   4        0.00       -3.05      2.40 o 
  -7  -1   4       13.96       11.07      2.62 o 
  -6  -1   4        2.22        2.83      2.18 o 
  -5  -1   4        4.65       15.07      1.49 o 
  -4  -1   4       84.43       80.49      3.19 o 
  -3  -1   4       45.70       52.67      2.59 o 
  -2  -1   4       14.08       14.99      1.17 o 
  -1  -1   4        0.01       -0.25      0.54 o 
   0  -1   4       85.95       75.45      2.84 o 
   1  -1   4        6.74        7.23      0.92 o 
   2  -1   4      138.00      125.43      6.40 o 
   3  -1   4        4.70        5.75      1.15 o 
   4  -1   4        3.29        3.46      1.21 o 
   5  -1   4       13.13       16.33      2.42 o 
   6  -1   4       10.41       11.16      1.92 o 
   7  -1   4       33.30       33.65      5.02 o 
   8  -1   4        2.98        2.28      2.62 o 
   9  -1   4       28.58       37.71      5.67 o 
 -10   0   4       25.67       23.54      6.10 o 
  -9   0   4        0.18       -3.05      3.49 o 
  -8   0   4       23.53       18.74      4.58 o 
  -7   0   4       13.46       16.13      3.71 o 
  -6   0   4      127.67      134.46      8.61 o 
  -5   0   4      105.84      122.43     10.14 o 
  -4   0   4      271.05      289.75      8.86 o 
  -3   0   4       10.70       22.53      2.12 o 
  -2   0   4        1.31        5.14      0.79 o 
  -1   0   4      501.08      552.25     15.48 o 
   0   0   4     3190.07     3178.56     85.45 o 
   1   0   4       22.68       26.87      1.48 o 
   2   0   4        1.83        5.10      0.69 o 
   3   0   4     2131.60     2377.70     64.66 o 
   4   0   4      655.36      748.87     21.16 o 
   5   0   4       34.43       25.67      2.09 o 
   6   0   4       95.77      103.95      4.54 o 
   7   0   4       13.20       10.62      2.55 o 
   8   0   4       16.82       13.67      4.47 o 
   9   0   4       38.06       47.29      4.88 o 
 -10   1   4       20.29       17.87      5.88 o 
  -9   1   4       36.27       41.63      6.54 o 
  -8   1   4        4.51       -2.40      2.83 o 
  -7   1   4        1.33        0.00      2.18 o 
  -6   1   4        0.00       -1.98      1.32 o 
  -5   1   4        7.55        9.60      1.89 o 
  -4   1   4       32.89       36.27      2.21 o 
  -3   1   4        2.74        1.31      0.99 o 
  -2   1   4       10.28        3.49      0.76 o 
  -1   1   4        8.28        1.84      0.58 o 
   0   1   4       21.29       14.92      0.95 o 
   1   1   4       13.04       15.49      2.29 o 
   2   1   4      331.87      318.17     12.01 o 
   3   1   4       10.40       12.11      1.00 o 
   4   1   4      230.21      254.59      7.94 o 
   5   1   4       14.34       13.56      1.79 o 
   6   1   4       13.37       17.67      1.96 o 
   7   1   4        3.98        6.27      1.71 o 
   8   1   4       15.10       18.59      3.14 o 
   9   1   4        9.59       11.33      6.10 o 
  10   1   4        4.16        4.14      6.10 o 
 -10   2   4       25.21       12.42      5.23 o 
  -9   2   4        0.75        0.44      3.92 o 
  -8   2   4       48.05       45.34      5.88 o 
  -7   2   4        1.15       -1.53      2.18 o 
  -6   2   4        6.13        8.49      2.36 o 
  -5   2   4        0.76       -1.95      2.83 o 
  -4   2   4      116.92      111.74      4.20 o 
  -3   2   4        1.43       -1.62      1.63 o 
  -2   2   4        3.46        8.47      3.05 o 
  -1   2   4      249.67      274.42      9.52 o 
   0   2   4       25.77       24.11      1.21 o 
   1   2   4      501.16      462.08     16.88 o 
   2   2   4      491.35      479.99     17.64 o 
   3   2   4      624.11      720.47     20.06 o 
   4   2   4      364.73      454.15     13.15 o 
   5   2   4       65.64       61.33      3.37 o 
   6   2   4      141.21      149.47      5.55 o 
   7   2   4      153.36      188.22      8.48 o 
   8   2   4      267.04      304.19     12.83 o 
   9   2   4        1.56        6.54      5.88 o 
  11   2   4       13.22       25.94      8.94 o 
  -9   3   4        5.61        5.23      4.14 o 
  -8   3   4        4.28        3.92      3.27 o 
  -7   3   4       23.94       23.18      3.59 o 
  -6   3   4        0.04       -1.63      2.01 o 
  -5   3   4        0.42       -2.42      1.61 o 
  -4   3   4        1.74        4.30      2.07 o 
  -3   3   4        1.93        0.54      1.32 o 
  -2   3   4        8.66        4.14      2.29 o 
  -1   3   4        0.97       -0.35      1.20 o 
   0   3   4       60.37       44.31      2.09 o 
   1   3   4        0.30        0.48      0.60 o 
   2   3   4        4.05        2.62      0.67 o 
   3   3   4        8.34       11.74      1.14 o 
   4   3   4      213.21      256.11      7.96 o 
   5   3   4        2.48        5.63      1.20 o 
   6   3   4        0.01       -0.23      1.07 o 
   7   3   4        2.03        0.82      1.68 o 
   8   3   4        4.90        2.18      4.14 o 
   9   3   4        1.56       -1.53      4.80 o 
  10   3   4        6.94        2.83      5.88 o 
  11   3   4        1.46       11.99      7.41 o 
  -9   4   4        1.33        5.23      4.58 o 
  -8   4   4       48.05       43.37      6.54 o 
  -7   4   4       15.36       14.04      3.39 o 
  -6   4   4       29.17       29.28      6.54 o 
  -5   4   4       13.08       17.83      4.36 o 
  -4   4   4       17.41       27.16      3.18 o 
  -3   4   4       59.36       67.00      8.28 o 
  -2   4   4        3.36       -0.02      1.29 o 
  -1   4   4       38.61       32.82      2.02 o 
   0   4   4      441.99      392.46     11.75 o 
   1   4   4       87.91      100.89      6.89 o 
   2   4   4      188.54      219.48      7.07 o 
   3   4   4      587.03      599.89     17.32 o 
   4   4   4        4.14        2.59      1.12 o 
   5   4   4       11.08       11.91      1.73 o 
   6   4   4        2.86        1.62      2.18 o 
   7   4   4       48.50       43.79      4.69 o 
   8   4   4       33.87       16.56      5.67 o 
   9   4   4       19.51       36.40      8.50 o 
  10   4   4       86.32       81.30     11.99 o 
  11   4   4        0.11       -1.74      6.32 o 
  -8   5   4        4.35        1.53      3.92 o 
  -7   5   4        6.92        3.66      3.33 o 
  -6   5   4        1.53       -1.51      4.69 o 
  -5   5   4        1.48       -1.60      2.34 o 
  -4   5   4        2.04        1.10      2.12 o 
  -3   5   4        1.51        0.58      3.27 o 
  -2   5   4        3.27        0.05      1.68 o 
  -1   5   4       57.53       59.69      3.87 o 
   0   5   4       55.72       87.16      3.76 o 
   1   5   4        4.08        2.34      1.15 o 
   2   5   4      334.40      351.46     11.00 o 
   3   5   4        4.11        0.70      1.20 o 
   4   5   4       59.62       79.13      5.08 o 
   5   5   4        0.01       -0.07      1.15 o 
   6   5   4        0.09        0.87      1.77 o 
   7   5   4       32.36       19.18      5.67 o 
   8   5   4       53.71       43.16      7.85 o 
   9   5   4       29.44       33.13      8.28 o 
  10   5   4        9.68       -4.14      6.54 o 
  11   5   4       10.27        4.80      7.41 o 
  -8   6   4       10.78        3.49      4.36 o 
  -7   6   4        7.80        0.85      3.14 o 
  -6   6   4       14.36       13.50      5.67 o 
  -5   6   4       22.11       13.84      4.80 o 
  -4   6   4        3.40        1.76      4.90 o 
  -3   6   4       18.19       18.26      5.45 o 
  -2   6   4       45.88       58.69      9.15 o 
  -1   6   4       16.55       23.42      3.06 o 
   0   6   4       37.73       47.92      3.87 o 
   1   6   4      195.91      191.45      6.86 o 
   2   6   4       95.47      102.81      4.64 o 
   3   6   4      457.23      489.13     18.12 o 
   4   6   4        3.51        1.15      1.48 o 
   5   6   4      181.36      210.00      7.50 o 
   6   6   4       31.49       43.11      4.07 o 
   7   6   4        0.95       -5.56      3.71 o 
   8   6   4       19.75        5.23      5.45 o 
   9   6   4        1.57       -3.27      5.01 o 
  10   6   4        3.26       -1.31      6.10 o 
  11   6   4        0.57       -3.92      6.54 o 
  -7   7   4        0.01       -2.41      3.42 o 
  -6   7   4        2.18        5.52      3.51 o 
  -5   7   4        0.15       -2.51      2.77 o 
  -4   7   4        1.42       -1.45      2.57 o 
  -3   7   4        1.62       -3.17      2.49 o 
  -2   7   4        3.83        0.59      2.38 o 
  -1   7   4        2.02       -0.13      2.21 o 
   0   7   4       24.73       36.13      3.87 o 
   1   7   4        2.43        5.01      2.16 o 
   2   7   4        5.08        2.70      3.38 o 
   3   7   4        1.54        1.42      2.80 o 
   4   7   4       63.39       50.19      5.01 o 
   5   7   4       40.12       47.16      7.30 o 
   6   7   4        0.02        2.62      5.01 o 
   7   7   4        0.38        0.00      5.01 o 
   8   7   4       11.55        6.32      5.88 o 
   9   7   4       39.94       30.73      8.06 o 
  10   7   4       28.61        8.72      7.41 o 
  -6   8   4       10.89        8.69      4.47 o 
  -5   8   4        8.90        2.74      3.86 o 
  -4   8   4        0.38       -3.82      2.83 o 
  -3   8   4        1.39        7.55      3.39 o 
  -2   8   4       11.25        4.72      4.03 o 
  -1   8   4        0.87       -3.45      2.30 o 
   0   8   4        0.30       -4.41      2.94 o 
   1   8   4        2.35       -3.45      2.72 o 
   2   8   4        6.45        6.45      2.82 o 
   3   8   4       26.76       27.77      3.18 o 
   4   8   4        4.56        0.66      2.57 o 
   5   8   4       71.58       64.71      5.60 o 
   6   8   4        4.91       -1.09      4.80 o 
   7   8   4       16.26        6.76      5.67 o 
   8   8   4        0.58       -3.05      5.67 o 
   9   8   4        0.65       -0.44      6.10 o 
  10   8   4        0.85        0.44      6.10 o 
  -4   9   4        0.44        7.65      9.48 o 
  -3   9   4        0.01       -1.79      2.88 o 
  -2   9   4        0.98       -4.21      2.80 o 
  -1   9   4        0.07       -3.44      2.30 o 
   0   9   4        2.78       -2.80      2.77 o 
   1   9   4        1.06       -3.81      2.54 o 
   2   9   4        9.80        8.96      3.35 o 
   3   9   4        7.82        4.55      2.46 o 
   4   9   4        0.02        1.48      2.40 o 
   5   9   4        2.61       -2.72      2.74 o 
   6   9   4        6.43        5.23      5.45 o 
   7   9   4       32.34       22.23      7.19 o 
   8   9   4        5.94        3.27      6.32 o 
   9   9   4        0.05        0.44      6.32 o 
  -3  10   4        0.00       -3.04      3.18 o 
  -2  10   4        2.53       -1.17      3.43 o 
  -1  10   4        1.16       -2.41      2.98 o 
   0  10   4        1.91        0.33      4.58 o 
   1  10   4        1.82        4.99      3.30 o 
   2  10   4        0.25       -3.81      2.74 o 
   3  10   4        0.08       -4.14      4.36 o 
   4  10   4        0.94       -5.88      3.92 o 
   5  10   4        2.12        1.74      5.67 o 
   6  10   4        5.38        1.53      5.88 o 
   7  10   4        5.35        3.27      6.54 o 
   8  10   4       15.40       13.73      7.63 o 
  -1  11   4        0.29       -0.77      3.59 o 
   0  11   4        0.03       -1.05      3.44 o 
   1  11   4        0.34       -0.55      3.34 o 
   2  11   4        0.01        1.25      3.34 o 
   3  11   4        0.02        4.60      3.50 o 
  -5 -10   5        0.08       -1.61      3.79 o 
  -4 -10   5        1.81        2.34      4.69 o 
  -3 -10   5        0.49       -4.31      3.50 o 
  -2 -10   5        0.62       -4.78      3.18 o 
  -1 -10   5        0.64       -3.19      3.04 o 
  -7  -9   5        1.93       -1.02      3.98 o 
  -6  -9   5        0.88        0.83      3.78 o 
  -5  -9   5        0.00       -5.69      5.45 o 
  -4  -9   5        3.13        2.58      3.46 o 
  -3  -9   5        0.05       -4.06      3.02 o 
  -2  -9   5        2.11       -0.02      2.65 o 
  -1  -9   5        0.24       -0.37      2.62 o 
   0  -9   5        0.10       -4.47      3.08 o 
   1  -9   5        0.09       -4.90      3.27 o 
   2  -9   5        1.39        1.57      3.46 o 
  -8  -8   5        0.05       -2.46      3.79 o 
  -7  -8   5        0.72       -0.72      3.83 o 
  -6  -8   5        7.03       14.95      5.34 o 
  -5  -8   5        0.93        4.85      3.92 o 
  -4  -8   5        6.85        3.92      3.14 o 
  -3  -8   5        3.71        1.14      3.30 o 
  -2  -8   5        1.11       -2.14      2.18 o 
  -1  -8   5        0.19       -1.40      2.21 o 
   0  -8   5        2.33        2.28      2.59 o 
   1  -8   5        2.43       -0.03      3.05 o 
   2  -8   5        0.68       -1.28      2.72 o 
   3  -8   5        0.10        2.27      4.03 o 
   4  -8   5        0.24       -0.63      5.78 o 
  -9  -7   5        2.35        2.94      3.95 o 
  -8  -7   5        6.34        4.56      3.89 o 
  -7  -7   5        0.76        0.94      4.14 o 
  -6  -7   5        0.89       -5.37      3.92 o 
  -5  -7   5        0.09       -3.92      2.62 o 
  -4  -7   5        2.44        0.87      2.54 o 
  -3  -7   5        0.05       -3.01      2.01 o 
  -2  -7   5        4.46        0.90      1.96 o 
  -1  -7   5        4.13        3.65      2.29 o 
   0  -7   5        2.27        0.37      2.58 o 
   1  -7   5        0.49       -1.31      2.62 o 
   2  -7   5        8.54        6.03      2.39 o 
   3  -7   5        0.44       -2.53      2.62 o 
   4  -7   5        0.11        0.05      2.88 o 
   5  -7   5        0.10       -0.32      3.49 o 
 -10  -6   5       20.04       21.14      5.31 o 
  -9  -6   5        4.57        5.93      4.11 o 
  -8  -6   5        2.50        2.73      3.50 o 
  -7  -6   5        1.41        2.02      3.08 o 
  -6  -6   5        7.48        1.59      3.92 o 
  -5  -6   5        1.47       -4.30      3.81 o 
  -4  -6   5       19.26       21.52      3.66 o 
  -3  -6   5        5.26        3.79      1.81 o 
  -2  -6   5       34.20       34.57      3.08 o 
  -1  -6   5        0.00       -2.77      2.04 o 
   0  -6   5        5.49        3.72      1.88 o 
   1  -6   5       15.36       14.70      4.19 o 
   2  -6   5        0.09       -2.35      1.57 o 
   3  -6   5        0.00       -1.81      1.78 o 
   4  -6   5        6.56        6.08      3.04 o 
   5  -6   5        1.02       -1.18      2.70 o 
   6  -6   5       13.88       19.12      4.18 o 
 -10  -5   5        4.84        4.89      4.20 o 
  -9  -5   5        1.64        1.83      3.47 o 
  -8  -5   5        2.43        5.03      3.46 o 
  -7  -5   5        0.60        3.63      3.06 o 
  -6  -5   5        3.54        1.85      4.80 o 
  -5  -5   5       13.42       14.45      7.74 o 
  -4  -5   5        0.26       -1.40      2.94 o 
  -3  -5   5        4.70        3.39      1.55 o 
  -2  -5   5       41.64       41.41      3.06 o 
  -1  -5   5        2.28        2.63      1.57 o 
   0  -5   5        4.62        5.96      1.75 o 
   1  -5   5        3.14        3.38      1.72 o 
   2  -5   5        9.72        8.07      1.94 o 
   3  -5   5        0.88       -2.41      1.61 o 
   4  -5   5        1.94       -1.76      1.76 o 
   5  -5   5        0.82       -0.64      2.57 o 
   6  -5   5        0.06       -1.57      2.57 o 
   7  -5   5        0.09        0.48      3.38 o 
 -10  -4   5       30.11       35.65      5.73 o 
  -9  -4   5        3.40       -0.19      2.80 o 
  -8  -4   5       56.68       56.20      5.50 o 
  -7  -4   5        3.32        3.21      2.74 o 
  -6  -4   5       28.73       33.60      4.25 o 
  -5  -4   5        0.18       -4.04      3.49 o 
  -4  -4   5       53.54       39.42      3.77 o 
  -3  -4   5      111.01      107.89      4.67 o 
  -2  -4   5       30.53       44.48      2.83 o 
  -1  -4   5        9.75       10.45      1.70 o 
   0  -4   5        2.96        7.53      1.67 o 
   1  -4   5       28.77       25.49      2.35 o 
   2  -4   5       28.34       21.36      3.71 o 
   3  -4   5       35.42       42.10      3.45 o 
   4  -4   5        3.46        0.15      2.17 o 
   5  -4   5        2.84        1.86      3.47 o 
   6  -4   5        0.89       -1.68      2.30 o 
   7  -4   5        2.69       -2.75      2.54 o 
   8  -4   5        1.34       -1.25      2.86 o 
 -10  -3   5        0.26        1.31      4.36 o 
  -9  -3   5        0.93       -2.40      3.05 o 
  -8  -3   5        8.50        2.31      2.83 o 
  -7  -3   5       11.89        8.27      2.86 o 
  -6  -3   5        2.54        6.27      2.24 o 
  -5  -3   5       13.58       11.21      2.46 o 
  -4  -3   5        9.98        8.75      1.42 o 
  -3  -3   5        6.90        5.28      1.30 o 
  -2  -3   5       29.13       19.53      1.86 o 
  -1  -3   5        5.41        8.63      1.40 o 
   0  -3   5        2.53        5.24      1.28 o 
   1  -3   5        1.59        1.67      1.13 o 
   2  -3   5        6.89        7.06      1.92 o 
   3  -3   5        0.46        0.92      2.09 o 
   4  -3   5        8.62       10.42      2.20 o 
   5  -3   5        4.69        4.47      1.81 o 
   6  -3   5       10.43        7.31      2.18 o 
   7  -3   5        1.09       -1.98      2.41 o 
   8  -3   5        0.12        3.96      3.49 o 
 -10  -2   5        8.01        1.74      3.92 o 
  -9  -2   5        0.04        0.65      3.71 o 
  -8  -2   5       62.60       46.86      5.88 o 
  -7  -2   5       64.12       74.84      8.72 o 
  -6  -2   5       78.72       79.02      5.12 o 
  -5  -2   5      155.45      172.67     11.99 o 
  -4  -2   5       79.57       70.03      3.09 o 
  -3  -2   5        4.80       18.25      2.25 o 
  -2  -2   5      607.00      646.20     18.64 o 
  -1  -2   5      617.97      598.07     17.30 o 
   0  -2   5        0.03       -0.81      1.17 o 
   1  -2   5       18.56       23.57      3.76 o 
   2  -2   5      814.38      981.52     35.37 o 
   3  -2   5      674.47      556.71     16.47 o 
   4  -2   5      251.53      203.96      7.14 o 
   5  -2   5       49.40       74.78      3.88 o 
   6  -2   5        8.67        3.24      1.79 o 
   7  -2   5       20.46       21.55      2.94 o 
   8  -2   5       12.51        5.19      2.90 o 
 -10  -1   5        5.02        6.54      4.58 o 
  -9  -1   5        0.03        1.96      3.49 o 
  -8  -1   5       50.29       55.14      6.54 o 
  -7  -1   5        2.11        2.40      2.62 o 
  -6  -1   5       19.12       21.15      2.77 o 
  -5  -1   5       58.35       50.11      2.60 o 
  -4  -1   5        0.41        0.71      0.72 o 
  -3  -1   5        3.82        2.75      1.11 o 
  -2  -1   5       22.39       17.92      1.43 o 
  -1  -1   5        6.32        2.78      0.73 o 
   0  -1   5       30.06       32.67      1.80 o 
   1  -1   5        0.06       -0.46      0.66 o 
   2  -1   5        2.88        2.82      1.20 o 
   3  -1   5       14.55       15.54      1.56 o 
   4  -1   5        7.62        9.97      1.59 o 
   5  -1   5       19.60       22.80      2.19 o 
   6  -1   5      175.16      172.76     14.97 o 
   7  -1   5        6.84        7.03      2.09 o 
   8  -1   5        4.91        5.44      2.33 o 
 -10   0   5        0.00        4.58      4.36 o 
  -9   0   5        0.83       -0.44      3.27 o 
  -8   0   5       86.57       88.05      7.85 o 
  -7   0   5        5.81        6.10      3.05 o 
  -6   0   5       40.53       46.02      6.43 o 
  -5   0   5       92.47       94.21      5.30 o 
  -4   0   5       15.26       32.08      2.05 o 
  -3   0   5       20.86        9.99      1.53 o 
  -2   0   5       49.67       33.85      1.81 o 
  -1   0   5        0.04        1.31      0.56 o 
   0   0   5     1716.43     1811.80     49.25 o 
   1   0   5       22.74       24.68      1.44 o 
   2   0   5       54.81       46.82      2.83 o 
   3   0   5      751.85      843.62     23.74 o 
   4   0   5      570.38      701.91     20.12 o 
   5   0   5     1203.75     1264.52     39.95 o 
   6   0   5        3.23        3.33      1.59 o 
   7   0   5        1.87        2.86      1.72 o 
   8   0   5        9.29       13.51      5.88 o 
   9   0   5        0.09       -1.31      4.58 o 
 -10   1   5        2.43        6.54      5.23 o 
  -9   1   5        3.02        5.88      4.58 o 
  -8   1   5       36.27       44.68      5.88 o 
  -7   1   5        9.05        2.18      2.83 o 
  -6   1   5        5.82        5.67      2.40 o 
  -5   1   5        0.20       -1.70      1.20 o 
  -4   1   5        0.06       -0.99      0.79 o 
  -3   1   5      114.33       99.50      3.77 o 
  -2   1   5       20.76        9.56      1.33 o 
  -1   1   5        1.77        8.66      0.90 o 
   0   1   5        9.98       10.06      0.84 o 
   1   1   5        5.37        5.55      1.09 o 
   2   1   5       48.64       39.18      2.57 o 
   3   1   5        1.12        0.99      0.55 o 
   4   1   5      735.61      870.19     24.34 o 
   5   1   5        6.83        6.68      1.28 o 
   6   1   5       18.81       23.02      2.17 o 
   7   1   5       10.51       13.81      2.13 o 
   8   1   5       45.42       47.95      7.85 o 
   9   1   5       10.44       13.73      5.88 o 
  10   1   5        4.69        0.65      5.67 o 
 -10   2   5        1.24        4.80      4.80 o 
  -9   2   5       42.85       56.01      7.19 o 
  -8   2   5       27.55       28.33      5.23 o 
  -7   2   5        0.07       -2.40      2.40 o 
  -6   2   5       46.65       44.61      3.91 o 
  -5   2   5       52.27       59.63      4.03 o 
  -4   2   5       23.27       30.77      2.88 o 
  -3   2   5        0.01        1.58      0.99 o 
  -2   2   5        0.38       -0.25      0.69 o 
  -1   2   5      962.00     1017.53     27.92 o 
   0   2   5      311.42      290.68      8.52 o 
   1   2   5       11.80       18.76      1.77 o 
   2   2   5        1.21        5.30      1.63 o 
   3   2   5       31.67       23.74      2.09 o 
   4   2   5      369.13      481.19     13.96 o 
   5   2   5      672.82      725.49     20.73 o 
   6   2   5       59.57       65.16      3.29 o 
   7   2   5       12.50       21.36      5.45 o 
   8   2   5       87.12       86.75     10.68 o 
   9   2   5        1.07        2.40      5.45 o 
  10   2   5        2.24        3.49      6.32 o 
  11   2   5       10.56       10.03      7.63 o 
  -9   3   5        5.00       14.82      5.23 o 
  -8   3   5        3.60       -2.62      3.49 o 
  -7   3   5       17.95       15.69      4.14 o 
  -6   3   5        6.54        3.55      6.21 o 
  -5   3   5       11.25       10.33      2.41 o 
  -4   3   5        0.07       -1.26      1.32 o 
  -3   3   5       33.38       28.02      2.70 o 
  -2   3   5       20.53       11.02      1.71 o 
  -1   3   5        8.68        5.49      1.20 o 
   0   3   5        3.03        1.69      0.73 o 
   1   3   5       20.34       19.28      1.32 o 
   2   3   5       13.41       12.47      1.85 o 
   3   3   5       34.94       58.78      2.49 o 
   4   3   5      308.50      276.85      8.57 o 
   5   3   5       53.67       63.37      2.98 o 
   6   3   5       87.85      103.76      4.23 o 
   7   3   5       34.45       40.32      6.97 o 
   8   3   5       33.69       51.00      8.50 o 
   9   3   5       30.30       39.01      8.50 o 
  10   3   5        6.29       14.60      7.41 o 
  11   3   5       23.28       15.26      8.06 o 
  -9   4   5       21.96       11.55      5.01 o 
  -8   4   5       40.03       29.86      5.67 o 
  -7   4   5       35.73       30.11      5.67 o 
  -6   4   5       52.78       45.27      4.75 o 
  -5   4   5        4.95        4.14      2.41 o 
  -4   4   5        5.35        6.60      2.21 o 
  -3   4   5      160.76      198.88      8.74 o 
  -2   4   5       13.48        6.84      1.81 o 
  -1   4   5      105.17       96.65      3.75 o 
   0   4   5      296.76      309.30      9.52 o 
   1   4   5       90.55      101.82      3.88 o 
   2   4   5      179.17      184.76      8.16 o 
   3   4   5       18.83       12.65      1.39 o 
   4   4   5       82.78       64.79      3.00 o 
   5   4   5      285.00      379.55     11.63 o 
   6   4   5        0.73        1.06      1.65 o 
   7   4   5       19.95       24.19      5.67 o 
   8   4   5       70.70       87.62     10.90 o 
   9   4   5       12.53        5.01      5.88 o 
  10   4   5       35.59       31.39      8.50 o 
  11   4   5        3.99        2.83      6.97 o 
  -8   5   5        0.37       -1.09      3.71 o 
  -7   5   5        0.42        3.06      3.27 o 
  -6   5   5        6.06        5.79      3.08 o 
  -5   5   5        1.02       -2.13      3.38 o 
  -4   5   5        3.87        4.47      2.44 o 
  -3   5   5        0.00        1.05      1.89 o 
  -2   5   5        2.00        1.83      1.68 o 
  -1   5   5        4.14       12.71      2.14 o 
   0   5   5        0.25        2.94      1.12 o 
   1   5   5        0.39        1.17      1.05 o 
   2   5   5       30.20       31.80      3.08 o 
   3   5   5       24.80       13.09      1.64 o 
   4   5   5        4.76       12.90      1.76 o 
   5   5   5        1.97        5.67      2.26 o 
   6   5   5       29.18       21.58      5.45 o 
   7   5   5       73.24       66.69      8.94 o 
   8   5   5       60.82       55.80      8.72 o 
   9   5   5       12.95        6.97      5.88 o 
  10   5   5       13.13        6.32      6.97 o 
  11   5   5        4.05       -4.58      6.32 o 
  -7   6   5        0.15       -2.69      3.12 o 
  -6   6   5       91.88       82.45     12.31 o 
  -5   6   5        1.22        0.50      3.00 o 
  -4   6   5       94.24      104.95     13.95 o 
  -3   6   5       32.79       31.65      3.91 o 
  -2   6   5        6.10        4.93      3.05 o 
  -1   6   5        5.93        4.21      2.01 o 
   0   6   5        1.57        1.70      1.65 o 
   1   6   5       14.91       15.75      2.79 o 
   2   6   5        2.44       -1.74      2.40 o 
   3   6   5       18.14       30.53      2.55 o 
   4   6   5        0.07       -0.20      1.41 o 
   5   6   5      137.89      139.37      7.28 o 
   6   6   5        4.88       -3.92      3.49 o 
   7   6   5       47.77       38.36      7.19 o 
   8   6   5        4.45       -2.83      4.36 o 
   9   6   5        8.80        7.85      5.88 o 
  10   6   5        2.56       -2.18      5.88 o 
  11   6   5        0.22       -6.32      6.32 o 
  -7   7   5        0.76        2.90      4.03 o 
  -6   7   5        4.56        0.92      3.49 o 
  -5   7   5        0.19       -1.70      2.97 o 
  -4   7   5        7.65        7.10      3.30 o 
  -3   7   5        1.80        0.49      4.90 o 
  -2   7   5        9.90        8.03      2.98 o 
  -1   7   5        0.58       -1.88      3.38 o 
   0   7   5        0.00       -1.83      1.98 o 
   1   7   5        1.13       -2.48      1.65 o 
   2   7   5        2.03       -0.72      1.99 o 
   3   7   5        0.19       -1.69      1.89 o 
   4   7   5        3.79        6.15      1.93 o 
   5   7   5        0.00        1.31      2.34 o 
   6   7   5        4.18        4.80      4.80 o 
   7   7   5        7.61        3.05      4.80 o 
   8   7   5       17.34       15.69      6.32 o 
   9   7   5       20.48       28.55      8.28 o 
  10   7   5       36.64       34.00      9.81 o 
  -6   8   5        9.21       -1.06      7.19 o 
  -5   8   5        1.14       -0.68      5.78 o 
  -4   8   5       62.07       65.17     19.40 o 
  -3   8   5       44.56       39.67     10.35 o 
  -2   8   5        9.10        4.02      3.14 o 
  -1   8   5        0.12       -2.85      2.27 o 
   0   8   5        6.71        2.97      4.03 o 
   1   8   5        2.39       -0.74      3.60 o 
   2   8   5        3.81        0.93      5.56 o 
   3   8   5       13.80        7.19      4.14 o 
   4   8   5        4.66       -1.71      1.82 o 
   5   8   5       35.62       34.87      6.97 o 
   6   8   5        5.29       -0.65      4.36 o 
   7   8   5       33.78       21.14      7.41 o 
   8   8   5        0.48        2.62      6.10 o 
   9   8   5        3.09        6.10      6.97 o 
  10   8   5        0.16       -5.23      6.32 o 
  -4   9   5        0.21        4.55      4.47 o 
  -3   9   5        1.13       -3.01      2.90 o 
  -2   9   5        5.09        2.66      3.34 o 
  -1   9   5        0.04       -1.93      2.57 o 
   0   9   5        3.00        3.01      3.04 o 
   1   9   5        2.67       -0.13      2.82 o 
   2   9   5        2.82        3.14      4.47 o 
   3   9   5        1.66       -2.83      3.92 o 
   4   9   5        1.43       -3.49      4.14 o 
   5   9   5        0.02       -1.53      4.58 o 
   6   9   5        3.16       -3.05      5.23 o 
   7   9   5        0.04        2.62      5.45 o 
   8   9   5        1.15        2.40      6.54 o 
   9   9   5        0.03       -0.87      6.76 o 
  -3  10   5        4.48        3.20      3.95 o 
  -2  10   5        2.68       -3.01      3.26 o 
  -1  10   5        1.18        0.78      3.34 o 
   0  10   5        5.24        5.21      3.23 o 
   1  10   5        0.05        0.25      5.56 o 
   2  10   5        0.01       -3.77      2.51 o 
   3  10   5        4.55        5.57      3.30 o 
   5  10   5        6.78        7.85      5.88 o 
   6  10   5        0.06       -0.87      6.10 o 
   7  10   5       13.46       13.51      7.63 o 
   8  10   5        0.80        0.87      6.76 o 
  -1  11   5        0.05        0.26      7.63 o 
   0  11   5        0.35        0.60      3.61 o 
   1  11   5        0.00        0.11      3.43 o 
   2  11   5        0.22       -0.30      3.30 o 
   3  11   5        0.50       -0.65      5.45 o 
   6  11   5        3.69       14.39      7.19 o 
  -6  -9   6        2.06       -2.67      3.78 o 
  -5  -9   6        0.84        7.57      4.18 o 
  -4  -9   6        2.33       -0.92      3.22 o 
  -3  -9   6        0.20       -4.16      2.77 o 
  -2  -9   6        0.45       -3.23      2.42 o 
  -1  -9   6        0.00       -1.04      2.63 o 
   0  -9   6        0.01        1.97      3.62 o 
   1  -9   6        1.05        4.65      3.31 o 
  -8  -8   6        4.22        5.00      4.05 o 
  -7  -8   6        1.29        1.62      3.89 o 
  -6  -8   6        0.83       -2.57      3.22 o 
  -5  -8   6        0.07        1.35      3.63 o 
  -4  -8   6       23.96       17.12      7.30 o 
  -3  -8   6        0.00        0.51      3.18 o 
  -2  -8   6       18.80       16.75      3.59 o 
  -1  -8   6        0.13       -1.60      2.32 o 
   0  -8   6        9.80       10.18      3.43 o 
   1  -8   6        0.00       -0.37      3.00 o 
   2  -8   6        0.04       -2.36      2.85 o 
   3  -8   6        1.39       -1.74      4.14 o 
  -9  -7   6        2.79       -5.17      3.44 o 
  -8  -7   6        0.28        0.24      5.34 o 
  -7  -7   6       43.34       34.91      9.70 o 
  -6  -7   6       14.05       10.88      3.70 o 
  -5  -7   6        0.27       -3.62      2.44 o 
  -4  -7   6        8.42        6.69      3.23 o 
  -3  -7   6        3.65        0.15      2.72 o 
  -2  -7   6        3.49        2.06      2.17 o 
  -1  -7   6        0.99       -2.67      2.22 o 
   0  -7   6        1.74       -1.75      2.04 o 
   1  -7   6        0.68        1.81      3.49 o 
   2  -7   6        0.66       -0.89      2.04 o 
   3  -7   6        0.36        1.74      2.77 o 
   4  -7   6        0.20        1.12      3.09 o 
   5  -7   6        0.00        2.24      3.25 o 
  -9  -6   6       11.84       12.12      4.90 o 
  -8  -6   6        9.54       11.64      4.35 o 
  -7  -6   6        3.11        0.47      3.14 o 
  -6  -6   6        5.75        3.75      3.14 o 
  -5  -6   6        3.58       -0.36      2.47 o 
  -4  -6   6       31.91       27.24      3.98 o 
  -3  -6   6        4.11        3.73      2.04 o 
  -2  -6   6        9.75        5.48      2.18 o 
  -1  -6   6        1.78        1.66      1.88 o 
   0  -6   6        1.10        0.98      1.97 o 
   1  -6   6        0.78       -1.69      1.88 o 
   2  -6   6        0.48       -1.62      1.88 o 
   3  -6   6        2.80        0.84      2.08 o 
   4  -6   6        0.32        2.18      2.72 o 
   5  -6   6        1.09       -1.12      2.86 o 
   6  -6   6        1.77        2.76      3.18 o 
 -10  -5   6        1.48        3.71      4.20 o 
  -9  -5   6       16.70       14.67      6.54 o 
  -8  -5   6       42.54       40.72      5.64 o 
  -7  -5   6       95.50      119.96      8.17 o 
  -6  -5   6       18.82       17.54      3.87 o 
  -5  -5   6        2.69       -2.61      4.47 o 
  -4  -5   6       32.82       34.86      4.03 o 
  -3  -5   6       63.33       65.72      3.79 o 
  -2  -5   6        0.34       -0.12      1.88 o 
  -1  -5   6        4.23        5.87      1.80 o 
   0  -5   6        1.51       -0.44      1.38 o 
   1  -5   6        0.02       -0.14      1.57 o 
   2  -5   6       10.12       15.67      3.07 o 
   3  -5   6        0.00       -2.40      1.80 o 
   4  -5   6        0.32       -2.60      1.73 o 
   5  -5   6        0.39       -0.98      2.38 o 
   6  -5   6        0.74       -3.11      2.57 o 
   7  -5   6        0.74        3.02      3.71 o 
 -10  -4   6       14.96        9.75      4.49 o 
  -9  -4   6       45.52       40.77      5.44 o 
  -8  -4   6        0.36        0.58      2.92 o 
  -7  -4   6       80.12       86.00     10.90 o 
  -6  -4   6       11.86       18.16      4.25 o 
  -5  -4   6       44.04       35.13      4.03 o 
  -4  -4   6       52.75       52.60      4.61 o 
  -3  -4   6        1.09        2.81      1.50 o 
  -2  -4   6      110.79      117.40      6.85 o 
  -1  -4   6        5.01       11.41      1.79 o 
   0  -4   6       35.06       37.24      2.85 o 
   1  -4   6       77.86       80.80      4.11 o 
   2  -4   6        4.05        2.78      1.93 o 
   3  -4   6       23.15       19.17      4.11 o 
   4  -4   6        0.89       -3.26      2.17 o 
   5  -4   6        3.86       -0.32      1.85 o 
   6  -4   6       10.07       11.53      3.81 o 
   7  -4   6        0.20       -3.75      2.50 o 
   8  -4   6        1.52       -0.44      3.00 o 
 -10  -3   6       10.30       10.90      5.23 o 
  -9  -3   6       61.14       64.38      6.28 o 
  -8  -3   6       65.94       54.00      5.55 o 
  -7  -3   6       51.76       47.87      4.87 o 
  -6  -3   6        3.92        2.18      2.18 o 
  -5  -3   6       92.29      104.43      6.32 o 
  -4  -3   6      212.03      186.38      6.78 o 
  -3  -3   6      247.42      263.67      8.84 o 
  -2  -3   6       40.64       44.13      2.70 o 
  -1  -3   6       37.95       36.40      2.67 o 
   0  -3   6        5.14        3.70      1.25 o 
   1  -3   6        9.50       10.61      1.75 o 
   2  -3   6        0.05        0.15      1.36 o 
   3  -3   6        0.42       -1.00      1.09 o 
   4  -3   6        0.37       -1.09      1.35 o 
   5  -3   6        0.19       -0.59      1.60 o 
   6  -3   6       11.25        8.17      2.65 o 
   7  -3   6        0.32        0.98      2.94 o 
   8  -3   6        0.41        0.65      5.01 o 
 -10  -2   6       35.15       30.08      6.32 o 
  -9  -2   6       14.57       10.90      4.58 o 
  -8  -2   6       29.27       25.23      4.07 o 
  -7  -2   6        8.60        5.27      2.83 o 
  -6  -2   6       38.40       36.86      3.71 o 
  -5  -2   6       94.11       81.39      5.45 o 
  -4  -2   6      391.59      446.65     13.57 o 
  -3  -2   6        5.50       15.35      1.62 o 
  -2  -2   6      369.70      386.31     11.83 o 
  -1  -2   6       57.25       48.65      2.58 o 
   0  -2   6       61.88       56.44      2.98 o 
   1  -2   6        0.31        0.36      0.96 o 
   2  -2   6      223.18      257.60     10.86 o 
   3  -2   6       49.53       83.51      4.62 o 
   4  -2   6        8.40        2.63      1.29 o 
   5  -2   6        7.59        2.08      1.77 o 
   6  -2   6        2.77       -0.57      1.55 o 
   7  -2   6       17.70       20.60      2.83 o 
   8  -2   6        6.03       12.21      5.88 o 
 -10  -1   6       32.79       27.90      6.32 o 
  -9  -1   6       23.97       25.28      5.45 o 
  -8  -1   6        7.38       16.13      4.14 o 
  -7  -1   6       16.24       12.35      3.27 o 
  -6  -1   6        3.10        3.99      2.14 o 
  -5  -1   6      397.92      401.50     15.33 o 
  -4  -1   6      130.91      140.88      5.15 o 
  -3  -1   6        9.41       16.26      1.61 o 
  -2  -1   6      222.85      239.65      7.68 o 
  -1  -1   6      408.09      399.66     11.94 o 
   0  -1   6        1.91       -0.14      0.82 o 
   1  -1   6        8.01        3.98      0.99 o 
   2  -1   6        4.04        2.77      1.30 o 
   3  -1   6       13.50       12.11      1.50 o 
   4  -1   6        4.47        6.45      1.40 o 
   5  -1   6        7.37        6.09      1.56 o 
   6  -1   6       13.18       15.72      3.55 o 
   7  -1   6        3.66        4.21      1.94 o 
   8  -1   6        8.50        6.45      3.50 o 
 -10   0   6       17.03        9.59      5.01 o 
  -9   0   6       45.75       64.73      8.06 o 
  -8   0   6        9.71       10.03      4.14 o 
  -7   0   6       42.17       46.86      5.67 o 
  -6   0   6        3.13       -0.04      1.81 o 
  -5   0   6       88.25       80.24      3.70 o 
  -4   0   6      633.23      538.92     15.76 o 
  -3   0   6       43.16       57.32      3.03 o 
  -2   0   6     4168.15     4659.40    125.58 o 
  -1   0   6      603.68      661.89     18.74 o 
   0   0   6      121.62      107.85      3.87 o 
   1   0   6      758.80      766.71     21.55 o 
   2   0   6        9.85       15.13      1.99 o 
   3   0   6       30.14       17.83      2.66 o 
   4   0   6        0.02       -0.09      1.47 o 
   5   0   6        0.14        1.06      1.08 o 
   6   0   6       77.90       80.17      7.51 o 
   7   0   6        0.07       -0.95      2.23 o 
   8   0   6        1.66        2.62      4.58 o 
   9   0   6       10.64       18.74      6.76 o 
 -10   1   6        0.80        0.44      4.36 o 
  -9   1   6        1.07        0.00      3.71 o 
  -8   1   6        0.24        1.09      3.27 o 
  -7   1   6        2.83       -0.22      2.62 o 
  -6   1   6       14.43       16.78      3.71 o 
  -5   1   6       91.22       95.57      6.43 o 
  -4   1   6        1.14        2.01      1.12 o 
  -3   1   6      123.67      188.96      6.24 o 
  -2   1   6      349.81      309.61      9.35 o 
  -1   1   6       47.68       55.96      2.46 o 
   0   1   6       33.50       31.60      1.66 o 
   1   1   6       32.32       39.94      2.25 o 
   2   1   6        8.71       12.11      1.85 o 
   3   1   6       45.53       61.03      2.88 o 
   4   1   6        0.68        0.46      0.73 o 
   5   1   6        7.02        3.24      1.19 o 
   6   1   6        4.30        6.68      2.46 o 
   7   1   6       17.40       19.46      3.34 o 
   8   1   6       26.93       31.82      6.97 o 
   9   1   6        2.16        0.87      5.23 o 
  10   1   6        0.25        5.67      6.76 o 
 -10   2   6        1.28        4.80      5.01 o 
  -9   2   6        0.31       -2.40      3.92 o 
  -8   2   6        0.46        3.49      3.49 o 
  -7   2   6        5.61        3.92      2.83 o 
  -6   2   6        0.06       -1.31      2.18 o 
  -5   2   6        0.47        0.22      1.96 o 
  -4   2   6       65.46       68.09      5.88 o 
  -3   2   6       24.85       20.48      1.70 o 
  -2   2   6      988.57      972.27     27.01 o 
  -1   2   6     1077.85     1171.88     32.13 o 
   0   2   6      219.29      307.57      9.13 o 
   1   2   6      166.95      169.39      7.24 o 
   2   2   6      190.29      141.84      6.38 o 
   3   2   6      572.77      543.45     20.33 o 
   4   2   6       73.54       88.55      3.35 o 
   5   2   6       52.64       74.71      4.61 o 
   6   2   6       56.59       72.28      4.82 o 
   7   2   6        4.28        4.25      3.92 o 
   8   2   6       33.78       34.66      7.63 o 
   9   2   6        3.17        2.62      5.45 o 
  10   2   6        0.25        1.74      6.54 o 
  11   2   6        6.45        2.18      7.41 o 
  -9   3   6        0.95        0.00      3.92 o 
  -8   3   6       39.83       44.03      6.54 o 
  -7   3   6        0.46        1.74      3.27 o 
  -6   3   6        0.05        0.25      3.49 o 
  -5   3   6        7.51        7.31      2.34 o 
  -4   3   6        0.45        1.36      1.68 o 
  -3   3   6       20.63       12.86      2.62 o 
  -2   3   6        0.39       -0.83      0.76 o 
  -1   3   6      123.04      144.96      8.53 o 
   0   3   6        7.27       11.22      1.67 o 
   1   3   6       29.58       30.23      1.81 o 
   2   3   6        9.01        6.69      2.51 o 
   3   3   6       35.35       51.48      3.46 o 
   4   3   6       37.07       59.43      4.03 o 
   5   3   6       12.96       11.64      2.18 o 
   6   3   6       28.32       29.31      3.23 o 
   7   3   6        8.70        3.92      4.14 o 
   8   3   6        1.90        0.44      4.80 o 
   9   3   6        0.40       -1.31      5.23 o 
  10   3   6        5.23       -5.01      5.88 o 
  11   3   6        5.91        9.37      7.63 o 
  -9   4   6        2.61        2.40      4.58 o 
  -8   4   6        3.96        2.18      4.14 o 
  -7   4   6       52.45       46.22      5.07 o 
  -6   4   6        0.16       -3.19      2.12 o 
  -5   4   6        4.86        3.94      2.44 o 
  -4   4   6        5.84        6.29      2.30 o 
  -3   4   6       37.97       45.67      6.87 o 
  -2   4   6       80.82       90.17      4.97 o 
  -1   4   6      168.42      152.13      8.50 o 
   0   4   6       15.73       10.24      1.30 o 
   1   4   6        2.48        2.45      0.90 o 
   2   4   6       35.37       24.56      1.68 o 
   3   4   6       17.27       35.60      3.16 o 
   4   4   6       38.71       23.66      4.14 o 
   5   4   6      112.37      112.23     12.53 o 
   6   4   6        3.12        5.01      1.85 o 
   7   4   6        7.31       15.47      5.67 o 
   8   4   6        9.60       10.90      5.67 o 
   9   4   6        7.44       10.24      6.10 o 
  10   4   6        0.01        1.09      6.10 o 
  11   4   6       13.69       22.45      8.72 o 
  -8   5   6       16.99       24.19      5.88 o 
  -7   5   6        0.61        3.98      3.56 o 
  -6   5   6        0.01        1.79      2.86 o 
  -5   5   6        0.15       -1.31      2.94 o 
  -4   5   6        3.06        0.60      2.24 o 
  -3   5   6        1.43        1.46      2.14 o 
  -2   5   6        0.75        6.34      2.14 o 
  -1   5   6        8.76        1.29      2.07 o 
   0   5   6       15.68       11.11      1.85 o 
   1   5   6       10.67        8.37      1.37 o 
   2   5   6        1.28        0.82      0.99 o 
   3   5   6        0.03        0.98      1.61 o 
   4   5   6        0.67       -2.07      2.07 o 
   5   5   6       12.20        8.91      2.25 o 
   6   5   6        0.34       -1.31      1.81 o 
   7   5   6        4.47       -4.58      3.05 o 
   8   5   6        4.25       -1.09      4.80 o 
   9   5   6        5.24       -1.31      5.01 o 
  10   5   6        2.87       -3.92      6.32 o 
  11   5   6        0.56       -1.96      6.97 o 
  -7   6   6        5.25       -0.84      3.49 o 
  -6   6   6        7.52       12.66      3.76 o 
  -5   6   6       32.44       29.99      6.10 o 
  -4   6   6        2.20       -1.28      2.47 o 
  -3   6   6        4.20        5.30      2.49 o 
  -2   6   6       65.26       66.04      6.10 o 
  -1   6   6       79.15       94.79      5.66 o 
   0   6   6       24.05       33.71      3.39 o 
   1   6   6        2.47        0.84      1.52 o 
   2   6   6       26.49       18.01      2.33 o 
   3   6   6       14.17        4.78      1.93 o 
   4   6   6        2.51       11.35      2.51 o 
   5   6   6      125.03      153.27      7.85 o 
   6   6   6       18.77        3.71      4.14 o 
   7   6   6       25.90       17.87      5.88 o 
   8   6   6        0.14        2.18      4.80 o 
   9   6   6        3.54        3.71      5.45 o 
  10   6   6        0.03       -3.92      5.88 o 
  -6   7   6        2.91       -0.55      4.14 o 
  -5   7   6        1.86       -1.14      4.36 o 
  -4   7   6        6.53        6.49      4.47 o 
  -3   7   6       14.73       18.03      7.63 o 
  -2   7   6        0.16       -1.77      2.24 o 
  -1   7   6        2.31       -2.90      1.93 o 
   0   7   6        0.83       -1.92      2.18 o 
   1   7   6        6.23        3.36      2.09 o 
   2   7   6        7.96        4.65      2.04 o 
   3   7   6        0.02       -3.27      3.05 o 
   4   7   6        8.60       13.25      3.09 o 
   5   7   6        7.27        8.14      3.27 o 
   6   7   6        2.07       -5.56      3.71 o 
   7   7   6        2.30       -2.62      4.58 o 
   8   7   6        1.00       -0.22      5.01 o 
   9   7   6        2.39       -0.87      5.88 o 
  10   7   6        3.81       -9.37      6.32 o 
  -5   8   6        0.03       -2.39      3.22 o 
  -4   8   6       20.37       16.75      4.12 o 
  -3   8   6        5.71        1.28      3.14 o 
  -2   8   6       89.70       79.18      9.15 o 
  -1   8   6       28.94       22.19      4.36 o 
   0   8   6       16.75        6.63      2.98 o 
   1   8   6        3.09        3.78      2.67 o 
   2   8   6       12.49       11.99      3.71 o 
   3   8   6        2.70        0.00      3.71 o 
   4   8   6        0.68       -3.38      2.25 o 
   5   8   6       22.11       14.17      5.23 o 
   6   8   6        4.89       -0.44      5.01 o 
   7   8   6       13.51        8.94      5.67 o 
   8   8   6        0.31       -6.21      4.14 o 
   9   8   6        0.79        1.31      6.76 o 
  10   8   6        0.78       -4.80      6.54 o 
  -4   9   6        5.47        0.87      3.70 o 
  -3   9   6        0.50       -1.04      3.23 o 
  -2   9   6        1.83        9.60      3.60 o 
  -1   9   6       16.96       14.32      3.61 o 
   0   9   6        3.36        0.52      2.90 o 
   1   9   6        2.96       -2.28      3.92 o 
   2   9   6        0.13       -0.46      2.70 o 
   4   9   6        6.91        6.05      3.29 o 
   5   9   6        8.28        5.23      5.45 o 
   6   9   6        0.93       -3.92      5.23 o 
   7   9   6        1.12       -7.52      5.01 o 
   8   9   6        0.07       -8.17      5.45 o 
   9   9   6        0.00       -5.23      6.54 o 
  -3  10   6        1.90        6.29      4.06 o 
  -2  10   6       24.15       23.68     13.40 o 
  -1  10   6        8.56       11.09      4.14 o 
   0  10   6       15.54       19.28      4.34 o 
   1  10   6        3.17       -0.42      2.94 o 
   2  10   6       15.11       20.92      6.54 o 
   4  10   6        0.02       -5.56      3.71 o 
   5  10   6        4.59       -0.44      5.45 o 
   6  10   6        0.40        1.31      6.10 o 
   7  10   6        4.33        2.18      6.32 o 
   8  10   6        0.06       -3.27      5.88 o 
   0  11   6        0.16        0.82      3.92 o 
   1  11   6        0.21       -0.22      5.67 o 
   2  11   6        0.50       -2.62      5.01 o 
   6  11   6        0.94       13.08      7.19 o 
  -5  -9   7        0.17        7.59      4.26 o 
  -4  -9   7        0.11       -2.01      3.71 o 
  -3  -9   7        0.41       -0.71      3.50 o 
  -2  -9   7        0.52       -2.33      3.38 o 
  -1  -9   7        0.56        3.66      3.07 o 
   0  -9   7        1.39       -0.04      3.44 o 
  -7  -8   7        4.83        6.32      4.18 o 
  -6  -8   7        1.01       -1.66      3.63 o 
  -5  -8   7        0.12        0.34      3.33 o 
  -4  -8   7       50.76       64.87     19.94 o 
  -3  -8   7        1.99        1.51      3.35 o 
  -2  -8   7       37.42       35.14      6.90 o 
  -1  -8   7        1.90        1.11      2.36 o 
   0  -8   7       10.00        9.19      2.90 o 
   1  -8   7        0.25        4.53      3.50 o 
   2  -8   7        2.00        2.99      3.16 o 
   3  -8   7        0.10       -0.48      3.07 o 
  -8  -7   7       10.86       16.77      5.12 o 
  -7  -7   7       19.00       15.86      5.01 o 
  -6  -7   7        3.41        2.62      3.63 o 
  -5  -7   7        8.82        3.40      3.46 o 
  -4  -7   7        4.90        2.89      3.35 o 
  -3  -7   7        0.85       -0.23      2.77 o 
  -2  -7   7        0.58       -0.25      2.16 o 
  -1  -7   7       14.93       11.81      2.86 o 
   0  -7   7        0.44        0.99      2.38 o 
   1  -7   7        0.03       -0.07      2.85 o 
   2  -7   7        0.02        0.19      2.30 o 
   3  -7   7        0.01        1.14      2.77 o 
   4  -7   7        0.00        1.76      2.98 o 
  -9  -6   7       15.38        5.56      7.96 o 
  -8  -6   7        4.20        4.11      4.27 o 
  -7  -6   7        0.80       -0.41      3.08 o 
  -6  -6   7       32.74       43.64      5.60 o 
  -5  -6   7        1.57        0.47      2.97 o 
  -4  -6   7       11.14        1.59      3.49 o 
  -3  -6   7        0.78        1.34      2.07 o 
  -2  -6   7       66.83       68.94      4.44 o 
  -1  -6   7       10.27       14.34      2.70 o 
   0  -6   7       70.16       55.33      7.39 o 
   1  -6   7        2.84        0.45      2.09 o 
   2  -6   7       17.71       20.48      3.59 o 
   3  -6   7        0.18       -2.68      1.78 o 
   4  -6   7        5.71        0.55      2.76 o 
   5  -6   7        1.56        1.97      2.77 o 
   6  -6   7        1.80        3.80      3.50 o 
  -9  -5   7        6.27        8.60      4.80 o 
  -8  -5   7        1.59        5.28      5.34 o 
  -7  -5   7        2.32        2.72      3.17 o 
  -6  -5   7       29.25       26.53      5.88 o 
  -5  -5   7       20.89       24.49      9.59 o 
  -4  -5   7        6.10        0.74      2.54 o 
  -3  -5   7       30.27       33.53      3.74 o 
  -2  -5   7        6.54        7.05      2.09 o 
  -1  -5   7        0.04       -0.96      1.66 o 
   0  -5   7        7.41        4.89      2.09 o 
   1  -5   7        0.37       -2.35      1.91 o 
   2  -5   7        0.30       -0.32      2.23 o 
   3  -5   7        0.03       -2.35      1.73 o 
   4  -5   7        0.38       -2.57      1.72 o 
   5  -5   7        0.05        0.59      2.24 o 
   6  -5   7        0.15       -2.48      2.64 o 
   7  -5   7        0.45       -3.30      3.02 o 
 -10  -4   7        1.38        1.09      4.58 o 
  -9  -4   7       70.73       66.22      6.69 o 
  -8  -4   7       11.92       16.75      4.18 o 
  -7  -4   7       42.44       41.50      5.24 o 
  -6  -4   7      151.27      158.72      8.94 o 
  -5  -4   7       31.55       24.25      3.66 o 
  -4  -4   7       42.89       42.28      4.43 o 
  -3  -4   7       43.01       45.60      3.17 o 
  -2  -4   7       50.37       54.75      3.44 o 
  -1  -4   7       19.55       13.95      2.02 o 
   0  -4   7        1.59        2.74      1.55 o 
   1  -4   7      120.87      117.92     10.94 o 
   2  -4   7        1.56       -1.33      3.60 o 
   3  -4   7        0.01       -2.17      1.45 o 
   4  -4   7        1.48       -1.25      1.76 o 
   5  -4   7        3.59        1.43      3.05 o 
   6  -4   7       13.15       23.86      5.68 o 
   7  -4   7        1.50        0.22      5.01 o 
   8  -4   7        4.88        6.76      6.32 o 
 -10  -3   7        2.81        5.01      4.58 o 
  -9  -3   7       12.27       14.39      5.01 o 
  -8  -3   7       57.83       58.31      5.89 o 
  -7  -3   7       17.60       10.65      3.33 o 
  -6  -3   7       75.71       74.35      5.80 o 
  -5  -3   7       74.44       69.46      5.56 o 
  -4  -3   7       21.30       11.94      2.04 o 
  -3  -3   7       14.98       12.47      1.79 o 
  -2  -3   7       18.59       23.10      3.24 o 
  -1  -3   7       69.65       65.19      3.38 o 
   0  -3   7        7.89        9.04      1.60 o 
   1  -3   7        2.81        3.65      1.40 o 
   2  -3   7        3.33        1.51      1.67 o 
   3  -3   7        0.17       -1.70      1.21 o 
   4  -3   7        2.02       -0.07      1.62 o 
   5  -3   7        1.00       -2.55      3.43 o 
   6  -3   7        0.57       -0.71      2.32 o 
   7  -3   7        0.00       -1.96      2.93 o 
   8  -3   7        3.21        2.62      5.67 o 
 -10  -2   7        9.35        6.76      5.01 o 
  -9  -2   7       29.61       26.15      5.67 o 
  -8  -2   7       18.03       30.08      5.88 o 
  -7  -2   7       67.26       74.93      8.72 o 
  -6  -2   7      129.68      129.69      7.26 o 
  -5  -2   7       72.92       84.50      5.37 o 
  -4  -2   7      147.21      163.66      6.07 o 
  -3  -2   7      287.62      299.40      9.71 o 
  -2  -2   7       91.55      110.77      4.57 o 
  -1  -2   7       35.33       38.79      2.50 o 
   0  -2   7      586.66      599.61     17.71 o 
   1  -2   7        5.24        5.75      1.31 o 
   2  -2   7       35.41       39.12      3.47 o 
   3  -2   7        0.09       -0.10      1.11 o 
   4  -2   7        0.31        1.98      1.37 o 
   5  -2   7       45.40       50.34      6.57 o 
   6  -2   7        2.02       -1.62      1.60 o 
   7  -2   7        0.96       -2.70      2.69 o 
   8  -2   7        0.47       -1.76      3.29 o 
 -10  -1   7       11.21        7.85      5.01 o 
  -9  -1   7       50.66       58.41      7.63 o 
  -8  -1   7      159.30      159.76     11.77 o 
  -7  -1   7       11.28       14.17      4.14 o 
  -6  -1   7       35.83       42.01      4.13 o 
  -5  -1   7       43.36       51.52      4.03 o 
  -4  -1   7       40.30       44.08      2.99 o 
  -3  -1   7      144.61      151.33      5.54 o 
  -2  -1   7       81.64       90.86      3.81 o 
  -1  -1   7       49.14       66.08      3.19 o 
   0  -1   7       97.54      100.18      4.19 o 
   1  -1   7       29.66       27.19      2.02 o 
   2  -1   7        8.05        6.71      3.16 o 
   3  -1   7        0.91        1.60      1.02 o 
   4  -1   7        3.01        0.47      1.84 o 
   5  -1   7        2.46        0.26      1.37 o 
   6  -1   7        8.20       10.51      2.92 o 
   7  -1   7        0.00        0.19      2.69 o 
   8  -1   7        6.10        6.34      3.53 o 
   9  -1   7        0.01       -4.36      5.23 o 
 -10   0   7       13.84        7.19      5.23 o 
  -9   0   7        0.46        3.92      3.92 o 
  -8   0   7      136.44      116.83      9.81 o 
  -7   0   7        7.48        9.81      3.71 o 
  -6   0   7       67.06       81.73      7.19 o 
  -5   0   7        0.08        0.34      1.21 o 
  -4   0   7        9.57        5.64      1.34 o 
  -3   0   7      137.91      141.18      5.17 o 
  -2   0   7      659.41      781.77     22.21 o 
  -1   0   7     1284.67     1395.09     38.60 o 
   0   0   7     2000.39     2327.61     63.52 o 
   1   0   7      894.68      868.96     24.42 o 
   2   0   7      147.37      142.66      8.17 o 
   3   0   7        6.01        5.18      1.11 o 
   4   0   7        3.64        6.45      1.33 o 
   5   0   7        5.03        4.80      2.23 o 
   6   0   7        8.93        9.46      2.88 o 
   7   0   7       35.39       34.71      4.45 o 
   8   0   7        0.01        0.29      3.09 o 
   9   0   7        2.89        3.27      5.45 o 
  10   0   7        2.23        4.80      6.97 o 
 -10   1   7       22.32       26.15      6.54 o 
  -9   1   7       24.52       30.30      6.10 o 
  -8   1   7        7.99       13.95      4.80 o 
  -7   1   7        6.63        8.72      3.71 o 
  -6   1   7      131.17      142.98     10.03 o 
  -5   1   7        6.78       10.78      2.23 o 
  -4   1   7       38.44       41.75      2.85 o 
  -3   1   7      194.50      174.74      6.02 o 
  -2   1   7       22.40       28.46      2.08 o 
  -1   1   7      135.21      113.40      4.20 o 
   0   1   7      224.05      234.69      7.43 o 
   1   1   7      153.42      152.25      5.73 o 
   2   1   7       11.05       14.21      2.04 o 
   3   1   7        5.86        4.64      0.90 o 
   4   1   7        0.01       -0.05      1.30 o 
   5   1   7        1.59       -0.16      1.67 o 
   6   1   7        5.61        4.83      2.51 o 
   7   1   7        3.08       -1.07      2.36 o 
   8   1   7        2.19        3.49      5.01 o 
   9   1   7        0.22       -1.31      5.01 o 
  10   1   7        0.42       -4.36      5.23 o 
  -9   2   7        7.01        6.54      4.80 o 
  -8   2   7       64.96       74.54      8.06 o 
  -7   2   7        2.61       -2.62      3.05 o 
  -6   2   7       11.44        3.14      2.14 o 
  -5   2   7       38.09       30.49      3.23 o 
  -4   2   7        9.07        6.16      2.83 o 
  -3   2   7      146.14      143.03      5.14 o 
  -2   2   7       14.13       21.63      1.73 o 
  -1   2   7      576.63      687.20     23.01 o 
   0   2   7     6517.70     7252.19    250.11 o 
   1   2   7        9.70       26.03      4.03 o 
   2   2   7      559.39      683.22     25.19 o 
   3   2   7      118.43      107.95      5.59 o 
   4   2   7       43.47       55.41      3.98 o 
   5   2   7        0.56       -0.87      1.36 o 
   6   2   7        7.06        4.17      2.25 o 
   7   2   7        5.77        4.11      2.46 o 
   8   2   7        3.35       -1.31      4.58 o 
   9   2   7        0.31       -1.09      5.45 o 
  10   2   7        1.22        0.00      6.10 o 
  -9   3   7        2.59        4.58      4.80 o 
  -8   3   7       49.86       38.80      6.10 o 
  -7   3   7        0.82       -2.18      3.27 o 
  -6   3   7        4.22        7.63      3.27 o 
  -5   3   7       17.08       17.65      3.71 o 
  -4   3   7        0.10       -0.54      1.46 o 
  -3   3   7       18.46       14.07      2.25 o 
  -2   3   7        8.21        9.47      1.24 o 
  -1   3   7      143.96      150.77      7.69 o 
   0   3   7       69.48       63.88      2.75 o 
   1   3   7       47.40       46.71      2.40 o 
   2   3   7       29.01       31.91      3.00 o 
   3   3   7      145.19      169.24      7.75 o 
   4   3   7        6.70        6.45      1.96 o 
   5   3   7       19.36       26.54      5.01 o 
   6   3   7        0.49        0.13      1.85 o 
   7   3   7        1.70        0.99      3.27 o 
   8   3   7        4.87       -3.92      4.14 o 
   9   3   7        2.42        7.19      6.54 o 
  10   3   7        0.03       -1.96      6.32 o 
  -8   4   7        9.42        2.18      4.14 o 
  -7   4   7        0.33        1.09      3.71 o 
  -6   4   7        0.38       -0.90      2.41 o 
  -5   4   7      133.13      150.52     10.46 o 
  -4   4   7        4.06        2.40      2.62 o 
  -3   4   7       58.20       50.13      4.80 o 
  -2   4   7      248.78      275.28     14.17 o 
  -1   4   7       47.26       39.43      2.34 o 
   0   4   7      435.47      498.38     14.56 o 
   1   4   7       83.60       82.90      3.38 o 
   2   4   7      639.27      597.71     17.15 o 
   3   4   7      111.55      148.52      7.22 o 
   4   4   7      111.91      153.10     10.68 o 
   5   4   7       11.68       12.94      2.41 o 
   6   4   7        8.06        3.71      2.18 o 
   7   4   7       26.06       20.49      6.10 o 
   8   4   7        0.60       -5.56      3.71 o 
   9   4   7        0.15       -1.74      5.01 o 
  10   4   7        1.72       -4.80      5.67 o 
  -8   5   7        2.33        0.00      4.36 o 
  -7   5   7        7.20        8.73      3.76 o 
  -6   5   7       37.85       35.00      6.43 o 
  -5   5   7       11.41       12.50      3.55 o 
  -4   5   7        0.02       -2.99      2.27 o 
  -3   5   7        4.73        4.04      2.34 o 
  -2   5   7       15.37       20.05      3.49 o 
  -1   5   7       57.53       59.50      5.01 o 
   0   5   7        9.71       12.32      1.52 o 
   1   5   7      270.69      293.33     11.15 o 
   2   5   7        5.13        3.47      1.18 o 
   3   5   7       14.49       16.32      2.61 o 
   4   5   7        4.06        2.05      1.77 o 
   5   5   7        3.87        0.65      2.62 o 
   6   5   7       35.95       42.76      3.99 o 
   7   5   7        0.57       -4.36      3.92 o 
   8   5   7        1.47       -2.62      4.36 o 
   9   5   7        0.59       -6.54      4.36 o 
  10   5   7        1.13       -8.17      5.45 o 
  -7   6   7       13.54       18.07      5.67 o 
  -6   6   7       24.17       24.00      7.52 o 
  -5   6   7       30.84       29.34      4.43 o 
  -4   6   7        0.26       -0.55      3.49 o 
  -3   6   7        4.04        2.76      2.49 o 
  -2   6   7       18.05       14.46      3.06 o 
  -1   6   7        7.39       13.41      2.82 o 
   0   6   7       61.20       56.67      5.01 o 
   1   6   7       13.67       19.39      2.09 o 
   2   6   7       25.28       38.16      2.61 o 
   3   6   7       13.52        5.46      2.94 o 
   4   6   7       52.37       41.42      7.63 o 
   5   6   7       27.88       26.00      5.67 o 
   6   6   7        0.00        0.44      3.92 o 
   7   6   7       13.62        5.88      5.45 o 
   8   6   7        0.08       -1.96      4.80 o 
   9   6   7        6.08        6.10      6.32 o 
  10   6   7        0.49       -5.23      6.10 o 
  -6   7   7        0.63        5.07      3.98 o 
  -5   7   7        0.75       -1.80      3.03 o 
  -4   7   7        2.72        1.54      3.00 o 
  -3   7   7       11.24        9.36      3.33 o 
  -2   7   7        0.58       -2.69      2.29 o 
  -1   7   7        0.68       -2.24      2.10 o 
   0   7   7        0.15       -0.65      4.47 o 
   1   7   7       17.33       12.42      3.27 o 
   2   7   7        0.01       -2.90      1.93 o 
   3   7   7        9.28        4.70      3.27 o 
   4   7   7       10.60        3.22      2.83 o 
   5   7   7        2.18        2.15      3.27 o 
   6   7   7        8.79        2.62      4.80 o 
   7   7   7        1.81       -6.54      4.58 o 
   8   7   7        0.00       -3.27      5.01 o 
   9   7   7        0.44       -6.76      5.23 o 
  10   7   7        0.17        2.18      6.32 o 
  -5   8   7        0.00       -5.06      4.90 o 
  -4   8   7        5.58       -0.20      3.33 o 
  -3   8   7        8.75       15.58      3.99 o 
  -2   8   7        0.04        0.41      2.94 o 
  -1   8   7        2.33        1.92      2.98 o 
   0   8   7       90.25       74.32      9.81 o 
   1   8   7       35.63       33.78      5.01 o 
   3   8   7        0.35       -3.58      2.39 o 
   4   8   7       27.62       20.49      7.08 o 
   5   8   7        5.63        2.13      2.74 o 
   6   8   7        1.46       -1.09      4.36 o 
   7   8   7        4.25       -4.36      5.01 o 
   8   8   7        0.22       -3.71      4.80 o 
   9   8   7        4.03       -1.53      6.10 o 
  -4   9   7        5.29       12.98      4.59 o 
  -3   9   7        3.94        4.03      4.25 o 
  -2   9   7        4.38        7.83      3.50 o 
  -1   9   7        5.82        8.66      3.71 o 
   0   9   7        0.47       -2.85      2.61 o 
   1   9   7        2.58        2.62      4.80 o 
   3   9   7        0.33       -4.90      3.27 o 
   4   9   7        0.09       -4.14      2.76 o 
   5   9   7        3.28       -1.74      5.23 o 
   6   9   7        4.28        1.96      5.88 o 
   7   9   7        0.66       -5.01      5.45 o 
   8   9   7        0.10       -3.49      5.88 o 
   9   9   7        0.04       -3.71      6.10 o 
  -2  10   7        0.57        4.76      3.82 o 
  -1  10   7       13.59       23.07      6.10 o 
   0  10   7       38.18       34.56      6.43 o 
   1  10   7        9.16        8.28      6.32 o 
   4  10   7       16.89       15.69      5.88 o 
   5  10   7        2.27        2.40      5.88 o 
   6  10   7        2.49       -2.40      5.88 o 
   7  10   7        0.29        1.31      6.54 o 
   8  10   7        0.63       -4.58      6.10 o 
   0  11   7        1.38       -1.96      5.23 o 
   1  11   7        1.35        0.87      5.88 o 
  -3  -9   8        1.21        3.39      3.98 o 
  -2  -9   8        1.99        3.33      3.77 o 
  -6  -8   8        0.64       -4.60      3.44 o 
  -5  -8   8        3.25       13.35      4.50 o 
  -4  -8   8       10.05        1.84      3.53 o 
  -3  -8   8        6.44        7.79      4.03 o 
  -2  -8   8        1.41        0.65      2.53 o 
  -1  -8   8        2.62        5.12      2.79 o 
   0  -8   8        0.10        1.16      2.80 o 
   1  -8   8        4.76       -0.87      3.27 o 
   2  -8   8        3.88        8.42      3.53 o 
  -7  -7   8       95.53      127.39     25.50 o 
  -6  -7   8       24.10       29.18      9.05 o 
  -5  -7   8        6.71       -0.97      3.23 o 
  -4  -7   8       12.99       11.09      3.82 o 
  -3  -7   8        9.27       10.19      3.60 o 
  -2  -7   8        1.99        1.35      2.33 o 
  -1  -7   8       12.17        9.79      2.78 o 
   0  -7   8        0.81       -0.58      2.39 o 
   1  -7   8       35.56       27.70      9.92 o 
   2  -7   8        7.29        8.19      2.93 o 
   3  -7   8        0.02        0.95      2.63 o 
   4  -7   8        0.42        1.72      3.25 o 
  -8  -6   8        2.18        6.81      4.58 o 
  -7  -6   8       31.29       30.89      5.11 o 
  -6  -6   8        5.61        3.36      6.87 o 
  -5  -6   8        0.63       -1.94      3.02 o 
  -4  -6   8       60.08       66.97      6.13 o 
  -3  -6   8        0.86       -3.21      2.14 o 
  -2  -6   8       93.77       84.41     11.21 o 
  -1  -6   8        5.65        2.49      2.29 o 
   0  -6   8        1.03        1.57      2.89 o 
   1  -6   8       32.54       32.12      5.21 o 
   2  -6   8       45.90       40.57     10.57 o 
   3  -6   8        3.13        1.35      2.36 o 
   4  -6   8        8.19        3.23      2.65 o 
   5  -6   8        0.49        2.96      3.25 o 
  -9  -5   8        9.46        6.27      4.37 o 
  -8  -5   8        9.57       12.53      4.39 o 
  -7  -5   8       90.15       93.34     18.42 o 
  -6  -5   8        1.80       -0.02      3.03 o 
  -5  -5   8       34.37       29.60      5.23 o 
  -4  -5   8        4.98        3.77      2.70 o 
  -3  -5   8       16.99       14.62      2.69 o 
  -2  -5   8        2.72       -1.84      1.72 o 
  -1  -5   8        3.98        1.18      2.23 o 
   0  -5   8       24.54       24.58      4.20 o 
   1  -5   8       66.22       58.25      8.36 o 
   2  -5   8        5.24        0.03      2.72 o 
   3  -5   8        1.94       -1.66      2.45 o 
   4  -5   8        1.36        1.60      2.28 o 
   5  -5   8        0.37       -1.45      2.21 o 
   6  -5   8        0.05       -1.31      4.58 o 
  -9  -4   8        5.31        2.69      4.36 o 
  -8  -4   8       23.08       15.61      5.34 o 
  -7  -4   8      167.26      178.41     25.50 o 
  -6  -4   8       18.30       17.72      4.14 o 
  -5  -4   8       21.86       18.60      3.59 o 
  -4  -4   8        0.40       -3.38      2.25 o 
  -3  -4   8        0.58       -0.44      2.47 o 
  -2  -4   8       34.15       31.57      2.94 o 
  -1  -4   8      124.95      128.11      7.39 o 
   0  -4   8        0.76       -2.32      1.78 o 
   1  -4   8       25.31       18.95      2.98 o 
   2  -4   8       70.08       56.81     13.51 o 
   3  -4   8        0.04       -3.00      2.00 o 
   4  -4   8       97.93      101.76      7.74 o 
   5  -4   8        4.76        5.05      2.32 o 
   6  -4   8        1.91       -2.62      2.92 o 
   7  -4   8        0.35       -0.22      5.23 o 
  -9  -3   8       21.81       20.92      5.67 o 
  -8  -3   8        1.75       -0.29      2.92 o 
  -7  -3   8       98.27       90.67     10.03 o 
  -6  -3   8        7.07        0.80      2.49 o 
  -5  -3   8        3.18        3.46      2.57 o 
  -4  -3   8       89.31      101.97      6.36 o 
  -3  -3   8       11.44       12.51      2.01 o 
  -2  -3   8        0.65       -0.15      1.26 o 
  -1  -3   8      237.85      235.75      8.32 o 
   0  -3   8       28.22       33.85      2.83 o 
   1  -3   8        7.64        9.16      1.88 o 
   2  -3   8        0.93        0.92      2.14 o 
   3  -3   8        0.12       -2.26      1.50 o 
   4  -3   8        4.25        4.12      2.26 o 
   5  -3   8        1.85       -0.99      2.18 o 
   6  -3   8        1.61       -1.84      2.85 o 
   7  -3   8        0.00       -1.85      3.24 o 
   8  -3   8        0.00       -3.71      4.58 o 
 -10  -2   8        6.30       13.08      5.67 o 
  -9  -2   8        2.04        0.87      3.71 o 
  -8  -2   8       66.64       70.18      8.06 o 
  -7  -2   8      134.20      129.54      7.80 o 
  -6  -2   8       56.84       57.20      5.08 o 
  -5  -2   8       43.23       43.13      4.18 o 
  -4  -2   8      165.89      188.90      7.54 o 
  -3  -2   8       23.25       18.12      2.02 o 
  -2  -2   8       32.91       36.78      2.55 o 
  -1  -2   8        0.89        0.45      0.98 o 
   0  -2   8      353.27      334.43     10.74 o 
   1  -2   8       12.25        4.57      1.43 o 
   2  -2   8        0.00       -0.36      1.15 o 
   3  -2   8       19.65       25.58      2.35 o 
   4  -2   8       20.77       16.83      4.58 o 
   5  -2   8       32.37       21.99      4.58 o 
   6  -2   8       56.41       53.54     13.95 o 
   7  -2   8        0.04       -0.98      3.08 o 
   8  -2   8        0.00       -0.91      3.35 o 
 -10  -1   8       31.12       24.41      6.10 o 
  -9  -1   8        2.39        0.00      3.71 o 
  -8  -1   8        2.15       -0.65      3.49 o 
  -7  -1   8      176.36      147.99     11.12 o 
  -6  -1   8      408.94      386.22     15.48 o 
  -5  -1   8        2.76        2.75      2.18 o 
  -4  -1   8        3.76        3.73      1.35 o 
  -3  -1   8        5.63        6.80      1.40 o 
  -2  -1   8        5.98       11.07      2.22 o 
  -1  -1   8      102.71      113.15      4.55 o 
   0  -1   8        5.72        4.93      1.25 o 
   1  -1   8        2.97        2.82      1.17 o 
   2  -1   8        3.67        1.96      1.54 o 
   3  -1   8        0.02       -1.24      0.97 o 
   4  -1   8        2.26       -0.17      1.83 o 
   5  -1   8       10.27       14.88      3.16 o 
   6  -1   8        0.01       -4.48      3.27 o 
   7  -1   8        4.88        4.71      4.47 o 
   8  -1   8        1.28        0.94      3.38 o 
   9  -1   8        0.05       -2.62      5.45 o 
 -10   0   8        0.48        3.27      4.58 o 
  -9   0   8       11.84       12.64      5.45 o 
  -8   0   8        4.78        2.18      3.71 o 
  -7   0   8      300.91      345.03     19.40 o 
  -6   0   8        7.34        5.67      3.71 o 
  -5   0   8       40.78       37.96      2.75 o 
  -4   0   8      164.11      154.37      5.79 o 
  -3   0   8        0.21       -0.81      1.09 o 
  -2   0   8        8.31       13.62      1.60 o 
  -1   0   8       30.80       23.21      1.93 o 
   0   0   8      124.20      101.15      4.73 o 
   1   0   8      157.32      163.24      6.78 o 
   2   0   8        4.09        7.37      1.83 o 
   3   0   8       11.89        7.34      1.56 o 
   4   0   8        9.07        6.44      2.30 o 
   5   0   8        0.20        0.62      2.20 o 
   6   0   8        9.60        8.44      2.92 o 
   7   0   8       17.07       13.70      3.53 o 
   8   0   8        0.00       -1.22      3.02 o 
   9   0   8        4.40        5.45      6.54 o 
  -9   1   8        0.15        2.18      4.14 o 
  -8   1   8       91.90       93.94      9.15 o 
  -7   1   8      187.02      185.48     12.42 o 
  -6   1   8      303.05      306.45     17.44 o 
  -5   1   8       71.86       70.10      4.47 o 
  -4   1   8      223.92      246.72      8.29 o 
  -3   1   8       32.96       37.98      2.55 o 
  -2   1   8        0.34        1.00      0.99 o 
  -1   1   8        3.06        0.78      0.92 o 
   0   1   8        9.68        9.02      1.18 o 
   1   1   8       93.58      103.74      3.90 o 
   2   1   8       11.84       13.34      2.14 o 
   3   1   8      126.24      131.63      6.69 o 
   4   1   8       10.45        8.45      2.18 o 
   5   1   8       14.62       19.34      5.12 o 
   6   1   8        2.61        3.68      4.03 o 
   7   1   8        4.01        0.71      2.57 o 
   8   1   8        0.15       -0.44      5.23 o 
   9   1   8        2.18        1.96      6.10 o 
  10   1   8        0.01       -7.41      6.10 o 
  -9   2   8        4.03        5.67      4.80 o 
  -8   2   8        8.74       15.91      5.01 o 
  -7   2   8      199.72      197.91     13.08 o 
  -6   2   8      147.72      182.43     12.21 o 
  -5   2   8      377.72      395.95     24.74 o 
  -4   2   8       34.19       38.55      4.47 o 
  -3   2   8       37.27       28.66      2.29 o 
  -2   2   8       30.95       37.65      2.33 o 
  -1   2   8        3.89        3.61      1.05 o 
   0   2   8        2.29        3.97      1.19 o 
   1   2   8      353.44      436.02     12.79 o 
   2   2   8      748.17      766.09     28.27 o 
   3   2   8       42.56       42.23      3.46 o 
   4   2   8      128.63      132.36      6.83 o 
   5   2   8        2.74        1.96      2.04 o 
   6   2   8      132.71      120.46      7.41 o 
   7   2   8        4.40        2.55      2.57 o 
   8   2   8        0.06        0.44      5.01 o 
   9   2   8        4.33       -1.53      5.67 o 
  10   2   8        0.09       -5.01      6.32 o 
  -9   3   8        2.34       -2.62      4.36 o 
  -8   3   8       84.92       86.31      8.72 o 
  -7   3   8       52.65       51.66      6.76 o 
  -6   3   8        0.31        2.21      2.69 o 
  -5   3   8       95.76       95.89     13.08 o 
  -4   3   8       62.72       57.55      8.50 o 
  -3   3   8       21.67       27.64      4.80 o 
  -2   3   8        9.04        2.62      1.45 o 
  -1   3   8       14.95       25.68      1.90 o 
   0   3   8        0.81       -0.69      0.82 o 
   1   3   8        0.23        3.45      0.89 o 
   2   3   8        9.05        9.30      1.99 o 
   3   3   8      223.48      233.35     10.23 o 
   4   3   8        0.20        3.27      1.89 o 
   5   3   8        9.13        3.27      1.98 o 
   6   3   8        1.00       -1.02      2.04 o 
   7   3   8       11.67       17.07      3.39 o 
   8   3   8        4.46        6.10      5.67 o 
   9   3   8        0.00        3.27      5.67 o 
  10   3   8        0.66       -4.80      6.32 o 
  -8   4   8        7.65       12.42      5.23 o 
  -7   4   8       37.47       27.03      5.67 o 
  -6   4   8       49.34       58.19      6.97 o 
  -5   4   8      218.58      255.45     15.04 o 
  -4   4   8       40.53       48.61      5.56 o 
  -3   4   8      171.51      180.52     12.42 o 
  -2   4   8      166.01      177.28     10.68 o 
  -1   4   8       44.13       54.52      3.63 o 
   0   4   8        1.17        1.35      1.05 o 
   1   4   8      537.70      571.55     16.51 o 
   2   4   8      361.95      414.63     16.49 o 
   3   4   8        3.01        7.70      2.08 o 
   4   4   8       55.46       63.59      4.50 o 
   5   4   8        0.74       -0.88      1.89 o 
   6   4   8      118.53      105.52      6.48 o 
   7   4   8       15.60        8.94      5.67 o 
   8   4   8        3.02        1.09      5.45 o 
   9   4   8        1.23       -1.96      5.45 o 
  10   4   8        0.50        5.01      7.41 o 
  -8   5   8        5.71       -3.71      3.71 o 
  -7   5   8        2.51        8.06      4.80 o 
  -6   5   8        7.76        3.71      4.14 o 
  -5   5   8       13.47       13.51      4.58 o 
  -4   5   8        0.06       -1.74      2.83 o 
  -3   5   8       21.25       13.30      3.49 o 
  -2   5   8       27.74       24.58      6.76 o 
  -1   5   8       50.88       56.03      4.58 o 
   0   5   8        7.56        1.53      1.49 o 
   1   5   8      263.81      252.65     10.93 o 
   2   5   8        1.12        2.45      1.92 o 
   3   5   8        4.91        8.21      2.45 o 
   4   5   8        0.16       -1.70      1.61 o 
   5   5   8        9.25       17.22      4.36 o 
   6   5   8        2.46        0.82      2.41 o 
   7   5   8        5.11        1.31      4.36 o 
   8   5   8        0.12       -3.49      5.01 o 
   9   5   8        0.11        0.00      5.45 o 
  10   5   8        0.58       -7.63      5.67 o 
  -7   6   8        0.01       -0.65      4.36 o 
  -6   6   8       11.06        7.07      3.83 o 
  -5   6   8        0.48       -2.28      2.97 o 
  -4   6   8        9.40        9.88      3.20 o 
  -3   6   8      120.46      146.25     10.03 o 
  -2   6   8       23.30       12.21      3.49 o 
  -1   6   8       34.17       36.40      4.58 o 
   0   6   8        0.14       -3.11      2.07 o 
   1   6   8       11.88        6.97      3.71 o 
   2   6   8      125.17      124.67      6.94 o 
   3   6   8        3.72        7.13      2.45 o 
   4   6   8       15.51       10.60      3.27 o 
   5   6   8        0.70        2.08      2.34 o 
   6   6   8       60.19       62.40      5.11 o 
   7   6   8       10.04        0.22      4.80 o 
   8   6   8        2.14        4.80      5.01 o 
   9   6   8        0.01       -1.53      5.45 o 
  10   6   8        0.10       -4.80      6.76 o 
  -6   7   8        1.06       -2.17      3.56 o 
  -5   7   8        1.61       -2.18      3.26 o 
  -4   7   8       16.94       17.56      3.95 o 
  -3   7   8        2.51        0.97      3.03 o 
  -2   7   8        2.90       -2.32      2.41 o 
  -1   7   8        1.25        3.05      3.05 o 
   0   7   8       11.03       23.76      4.14 o 
   1   7   8       49.42       50.78      8.06 o 
   2   7   8        3.37       -1.19      2.54 o 
   3   7   8       35.96       34.18      4.08 o 
   4   7   8        0.31       -1.34      2.25 o 
   5   7   8        8.33        7.01      2.86 o 
   6   7   8        0.63       -6.21      4.14 o 
   7   7   8        3.93       -3.27      5.01 o 
   8   7   8        1.29        1.74      5.67 o 
   9   7   8        0.51       -0.65      5.88 o 
  10   7   8        0.07       -6.76      5.88 o 
  -5   8   8       11.07        4.12      3.81 o 
  -4   8   8       15.49       14.34      4.23 o 
  -3   8   8        1.58        1.07      3.10 o 
  -2   8   8        3.47        4.99      3.30 o 
  -1   8   8        7.97        6.76      3.06 o 
   1   8   8        0.60       -5.56      3.71 o 
   2   8   8       88.13       81.30      8.94 o 
   3   8   8       21.71       25.16      4.01 o 
   4   8   8        7.27        3.70      2.88 o 
   5   8   8        1.68        0.07      2.74 o 
   6   8   8       19.38        6.10      5.23 o 
   7   8   8        3.70        0.00      5.23 o 
   8   8   8        3.22        2.40      6.32 o 
   9   8   8        0.01       -6.10      5.88 o 
  -4   9   8        3.02       -0.96      3.63 o 
  -3   9   8        0.56        2.08      3.27 o 
  -2   9   8       17.24       17.33      8.06 o 
  -1   9   8        0.00        0.22      3.02 o 
   2   9   8        1.26       -2.83      4.14 o 
   3   9   8        0.73       -5.56      3.71 o 
   4   9   8        1.28        1.53      4.36 o 
   5   9   8        0.40       -4.36      4.80 o 
   6   9   8        1.68        2.83      5.45 o 
   7   9   8        0.64       -5.45      5.67 o 
   8   9   8        0.72       -8.17      5.45 o 
  -2  10   8        4.01        3.36      3.89 o 
  -1  10   8        0.08       13.73      7.41 o 
   2  10   8       37.76       30.51      7.41 o 
   3  10   8       10.96        1.74      5.23 o 
   4  10   8       17.63       12.64      5.88 o 
   6  10   8       12.06        5.88      6.76 o 
   7  10   8        2.74        1.53      6.76 o 
   3  11   8        0.07       -4.14      5.23 o 
  -5  -8   9        1.46        9.24      5.56 o 
  -4  -8   9        1.10        2.70      4.07 o 
  -3  -8   9        0.54       -0.52      3.56 o 
  -2  -8   9        1.24        1.63      5.01 o 
  -1  -8   9        0.17       -2.06      2.68 o 
   0  -8   9        9.57       12.01      3.29 o 
   1  -8   9        0.59        1.69      3.87 o 
  -7  -7   9        0.74        3.73      8.39 o 
  -6  -7   9        7.48       10.16      5.56 o 
  -5  -7   9       37.73       57.74      9.70 o 
  -4  -7   9       19.86       32.13      6.43 o 
  -3  -7   9        0.05        0.26      3.26 o 
  -2  -7   9       14.44       12.41      3.10 o 
  -1  -7   9        4.72        5.52      2.84 o 
   0  -7   9        0.07       -0.35      2.58 o 
   1  -7   9       23.37       20.52      7.52 o 
   2  -7   9        0.06       -0.95      2.34 o 
   3  -7   9        2.29        1.64      2.83 o 
  -8  -6   9        3.12       -0.36      4.58 o 
  -7  -6   9       78.16       98.16     22.45 o 
  -6  -6   9        3.57        2.07      3.36 o 
  -5  -6   9       68.60      103.57     23.76 o 
  -4  -6   9       10.03        6.31      3.50 o 
  -3  -6   9       29.04       35.16      5.67 o 
  -2  -6   9        3.93        0.59      2.37 o 
  -1  -6   9        3.05        3.79      2.47 o 
   0  -6   9        6.67        4.43      2.58 o 
   1  -6   9        0.09       -0.39      2.25 o 
   2  -6   9       10.31        8.55      3.61 o 
   3  -6   9       19.10       12.93      2.98 o 
   4  -6   9       28.73       31.24      6.54 o 
  -8  -5   9        0.00       -4.41      3.47 o 
  -7  -5   9       11.33       21.99      4.75 o 
  -6  -5   9       36.60       29.24      4.91 o 
  -5  -5   9       81.37       90.31     11.66 o 
  -4  -5   9       14.72        9.77      3.71 o 
  -3  -5   9       12.85       13.27      2.76 o 
  -2  -5   9       10.15        8.31      2.53 o 
  -1  -5   9        0.14       -2.41      1.94 o 
   0  -5   9        4.35        4.22      2.60 o 
   1  -5   9       21.88       25.19      5.99 o 
   2  -5   9        1.95       -1.54      3.16 o 
   3  -5   9       26.65       21.61      3.17 o 
   4  -5   9        3.19        0.78      2.40 o 
   5  -5   9        0.18        2.22      3.47 o 
   6  -5   9        0.28       -1.96      4.36 o 
  -9  -4   9        0.00       -2.86      7.85 o 
  -8  -4   9        0.65        2.59      3.92 o 
  -7  -4   9       98.66      111.26      7.96 o 
  -6  -4   9        5.50        4.35      3.50 o 
  -5  -4   9      235.31      240.98     11.73 o 
  -4  -4   9       56.18       59.65      5.65 o 
  -3  -4   9       79.19       71.73      4.72 o 
  -2  -4   9      182.80      189.97      9.83 o 
  -1  -4   9      137.33      148.61      9.03 o 
   0  -4   9       29.57       32.14      8.76 o 
   1  -4   9        2.67       -0.86      2.32 o 
   2  -4   9       73.28       94.41     14.28 o 
   3  -4   9      119.09       93.64     12.31 o 
   4  -4   9       15.28       16.30      3.15 o 
   5  -4   9       10.29        0.97      3.92 o 
   6  -4   9       32.73       30.13      5.16 o 
   7  -4   9        0.26        0.87      5.23 o 
  -9  -3   9        5.33       -0.44      4.58 o 
  -8  -3   9        9.50        7.01      4.03 o 
  -7  -3   9       43.63       48.36      5.88 o 
  -6  -3   9        0.05       -5.88      3.92 o 
  -5  -3   9       77.05       85.99      6.38 o 
  -4  -3   9       60.36       53.43      7.96 o 
  -3  -3   9        0.04       -1.25      1.36 o 
  -2  -3   9       77.93       70.77      5.22 o 
  -1  -3   9        0.14        0.07      1.52 o 
   0  -3   9        7.66        6.90      1.91 o 
   1  -3   9        0.68       -2.42      1.62 o 
   2  -3   9        4.23       -1.05      1.76 o 
   3  -3   9       17.12       12.77      2.30 o 
   4  -3   9        1.71       -0.50      2.61 o 
   5  -3   9        2.53       -1.43      2.92 o 
   6  -3   9        0.15       -4.00      2.67 o 
   7  -3   9        0.93       -1.17      3.53 o 
  -9  -2   9       18.10       17.87      5.45 o 
  -8  -2   9        4.07       -2.40      3.49 o 
  -7  -2   9       19.07       22.94      4.24 o 
  -6  -2   9       68.96       65.76      8.06 o 
  -5  -2   9      265.66      259.16     20.16 o 
  -4  -2   9        6.15        7.27      1.84 o 
  -3  -2   9        5.82       11.51      1.92 o 
  -2  -2   9        1.70        0.95      1.21 o 
  -1  -2   9       35.49       42.22      3.12 o 
   0  -2   9      196.65      201.86      7.35 o 
   1  -2   9       60.70       73.14      3.86 o 
   2  -2   9       50.05       37.25      3.01 o 
   3  -2   9       47.43       47.63      3.22 o 
   4  -2   9       17.97        2.98      8.28 o 
   5  -2   9       48.93       37.72      5.99 o 
   6  -2   9       49.43       40.54      5.16 o 
   7  -2   9        7.74        2.11      4.14 o 
   8  -2   9       14.08       12.29      4.34 o 
  -9  -1   9       22.15       28.55      6.32 o 
  -8  -1   9       45.22       52.53      7.41 o 
  -7  -1   9       28.59       23.98      5.01 o 
  -6  -1   9       25.10       27.90      4.47 o 
  -5  -1   9      175.38      170.23      8.59 o 
  -4  -1   9      142.87      153.10      6.02 o 
  -3  -1   9       50.43       50.76      3.13 o 
  -2  -1   9      223.66      215.42      8.20 o 
  -1  -1   9       18.81       16.48      1.86 o 
   0  -1   9        0.17       -1.48      1.04 o 
   1  -1   9       13.38       16.92      1.94 o 
   2  -1   9        2.07        0.56      1.22 o 
   3  -1   9        4.31        5.30      4.58 o 
   4  -1   9       20.43       19.26      6.21 o 
   5  -1   9       24.14       18.76      6.54 o 
   6  -1   9        5.96        1.36      3.16 o 
   7  -1   9        8.13        4.97      5.12 o 
   8  -1   9        0.29       -0.24      3.40 o 
   9  -1   9        1.28       -5.23      6.10 o 
  -9   0   9        3.96        2.62      4.36 o 
  -8   0   9       83.96       83.70      8.94 o 
  -7   0   9        0.33        0.22      3.05 o 
  -6   0   9      369.72      382.51     20.92 o 
  -5   0   9      304.26      326.64     13.37 o 
  -4   0   9        1.13       -0.28      1.28 o 
  -3   0   9      165.76      196.06      7.02 o 
  -2   0   9       12.42        9.89      1.58 o 
  -1   0   9       17.91       20.82      1.95 o 
   0   0   9        6.90       13.92      1.66 o 
   1   0   9       54.47       57.51      6.00 o 
   2   0   9      160.12      148.52      8.61 o 
   3   0   9       38.25       43.34      3.97 o 
   4   0   9        2.77        4.47      2.20 o 
   5   0   9       18.02       19.94      3.50 o 
   6   0   9       39.52       34.35      8.94 o 
   7   0   9        3.01        3.22      2.94 o 
   8   0   9       63.71       47.45     12.75 o 
   9   0   9        1.19       -3.49      6.10 o 
  -9   1   9       13.28       11.55      5.45 o 
  -8   1   9       47.74       61.68      7.63 o 
  -7   1   9        2.90        2.18      3.49 o 
  -6   1   9       17.44       19.40      4.58 o 
  -5   1   9      455.63      466.03     17.47 o 
  -4   1   9      492.37      486.23     14.90 o 
  -3   1   9       15.51       13.97      2.51 o 
  -2   1   9       16.79        9.91      1.55 o 
  -1   1   9       23.32       34.92      2.61 o 
   0   1   9        1.87        4.32      1.14 o 
   1   1   9       27.98       24.08      3.11 o 
   2   1   9       13.98       12.46      3.71 o 
   3   1   9      162.24      151.23      7.60 o 
   4   1   9        0.69       -0.57      3.60 o 
   5   1   9        1.02        2.34      2.36 o 
   6   1   9        2.18        1.80      2.83 o 
   7   1   9       35.59       22.28      3.98 o 
   8   1   9        0.21       -3.85      3.60 o 
   9   1   9        0.01       -2.40      5.45 o 
  -9   2   9        1.50       -2.62      4.36 o 
  -8   2   9        0.00       -3.49      3.92 o 
  -7   2   9       26.19       28.55      5.45 o 
  -6   2   9      285.31      318.44     18.09 o 
  -5   2   9     1409.56     1522.71     59.50 o 
  -4   2   9       13.45       14.29      2.76 o 
  -3   2   9       90.79      112.77      7.85 o 
  -2   2   9        0.39        1.51      1.21 o 
  -1   2   9      391.22      431.32     12.95 o 
   0   2   9       28.42       22.22      1.79 o 
   1   2   9       47.68       45.07      3.44 o 
   2   2   9       83.09       81.28      4.90 o 
   3   2   9       83.26       74.81      4.84 o 
   4   2   9       63.98       83.00      5.28 o 
   5   2   9       68.02       69.61      5.18 o 
   6   2   9       15.63        7.90      2.82 o 
   7   2   9        0.03       -1.13      2.50 o 
   8   2   9       64.38       85.66     11.77 o 
   9   2   9        4.20        0.44      5.67 o 
  10   2   9        4.17        5.88      7.19 o 
  -8   3   9        3.55       -4.36      3.92 o 
  -7   3   9        1.31       -1.96      3.71 o 
  -6   3   9      137.49      157.96      8.28 o 
  -5   3   9      353.48      371.39     14.96 o 
  -4   3   9       54.20       61.93      4.71 o 
  -3   3   9      233.27      222.57      9.46 o 
  -2   3   9        9.67        5.19      1.73 o 
  -1   3   9       16.41       18.42      1.79 o 
   0   3   9       49.63       44.80      2.51 o 
   1   3   9        4.00        3.38      2.07 o 
   2   3   9        7.91        7.40      1.99 o 
   3   3   9       45.93       45.63      6.97 o 
   4   3   9        0.81       -1.65      1.61 o 
   5   3   9      130.89      155.62      8.25 o 
   6   3   9        2.18       -3.76      3.81 o 
   7   3   9        0.15        0.33      2.64 o 
   8   3   9        4.92        2.18      5.45 o 
   9   3   9        0.23        6.54      6.54 o 
  10   3   9        0.07        4.80      6.97 o 
  -8   4   9       34.46       38.58      6.76 o 
  -7   4   9        0.63        2.83      4.14 o 
  -6   4   9        3.44        6.39      2.98 o 
  -5   4   9      820.46      856.92     37.38 o 
  -4   4   9       18.32       27.85      3.87 o 
  -3   4   9     1770.25     1914.71     95.57 o 
  -2   4   9      235.34      243.81     10.10 o 
  -1   4   9       83.41      102.40      8.61 o 
   0   4   9       17.32       16.84      1.91 o 
   1   4   9       10.01       12.25      2.39 o 
   2   4   9      648.50      666.54     25.27 o 
   3   4   9      556.46      592.51     22.88 o 
   4   4   9       42.69       36.84      4.80 o 
   5   4   9        0.00       -2.58      3.38 o 
   6   4   9       31.15       35.16      6.32 o 
   7   4   9        0.13       -2.04      2.83 o 
   8   4   9       51.19       39.01      8.28 o 
   9   4   9        0.97        6.76      6.54 o 
  10   4   9        5.05        0.00      6.76 o 
  -7   5   9        0.15       -0.22      4.36 o 
  -6   5   9       17.04       14.27      4.90 o 
  -5   5   9       52.12       54.02      5.12 o 
  -4   5   9        1.25        3.53      2.82 o 
  -3   5   9      138.72      147.03      7.69 o 
  -2   5   9        4.08        6.48      2.66 o 
  -1   5   9       29.24       34.02      3.49 o 
   0   5   9      173.89      194.20     13.51 o 
   1   5   9        1.31        0.37      1.73 o 
   2   5   9        0.79       -0.61      1.67 o 
   3   5   9       15.98       15.80      2.93 o 
   4   5   9       51.34       73.35      5.33 o 
   5   5   9        4.36       -0.53      3.05 o 
   6   5   9        8.55        2.77      2.61 o 
   7   5   9        0.28       -5.23      3.71 o 
   8   5   9        0.36       -2.83      4.80 o 
   9   5   9        0.44        1.74      6.32 o 
  10   5   9        0.28       -6.10      6.54 o 
  -6   6   9        0.22        5.45      4.80 o 
  -5   6   9       38.26       29.64      5.88 o 
  -4   6   9        0.11       -0.87      3.27 o 
  -3   6   9      454.64      454.44     27.68 o 
  -2   6   9      121.48      141.28     13.51 o 
  -1   6   9      272.92      300.69     12.36 o 
   0   6   9      461.66      479.51     28.12 o 
   1   6   9       31.13       18.31      5.01 o 
   2   6   9      106.06      106.99      6.55 o 
   3   6   9      390.01      361.94     20.16 o 
   4   6   9        3.99        5.69      2.51 o 
   5   6   9       59.21       70.70     10.03 o 
   6   6   9        6.46        2.53      2.77 o 
   7   6   9        3.20       -1.53      4.80 o 
   8   6   9       30.81       31.17      8.06 o 
   9   6   9        1.44        0.44      6.32 o 
  10   6   9        2.82       -4.80      6.10 o 
  -6   7   9        0.11        2.40      4.80 o 
  -5   7   9        0.18       -4.80      3.92 o 
  -4   7   9       29.55       40.76      6.32 o 
  -3   7   9        5.13        1.31      3.49 o 
  -2   7   9       27.43       34.22      5.23 o 
  -1   7   9        0.10        0.16      2.51 o 
   0   7   9       32.59       22.01      5.67 o 
   1   7   9        2.24       -2.62      4.14 o 
   2   7   9        2.66       -4.58      3.05 o 
   3   7   9        3.80        5.54      2.94 o 
   4   7   9        2.91        3.60      2.92 o 
   5   7   9        2.49        1.02      2.77 o 
   6   7   9       14.45        8.94      5.45 o 
   7   7   9        0.11        0.00      5.45 o 
   8   7   9        7.66        1.96      6.32 o 
   9   7   9        0.64        6.54      7.41 o 
  -5   8   9        0.63       -5.56      3.71 o 
  -4   8   9        0.00        1.96      4.14 o 
  -3   8   9        6.61        0.65      4.14 o 
  -2   8   9        3.92       13.08      4.58 o 
   0   8   9      130.72      142.33     12.64 o 
   1   8   9       92.87      101.57     10.46 o 
   2   8   9        6.53       -1.31      4.36 o 
   3   8   9        3.90        5.01      4.36 o 
   4   8   9        4.53       -1.31      2.93 o 
   5   8   9       10.69        0.11      4.69 o 
   6   8   9        5.68        2.18      5.45 o 
   7   8   9        2.26        2.62      5.67 o 
   8   8   9       21.14       25.07      8.50 o 
   9   8   9        0.97        3.71      7.41 o 
  -3   9   9        0.07        0.87      4.58 o 
   1   9   9        0.95       -1.53      4.58 o 
   2   9   9        0.68       -4.14      4.58 o 
   3   9   9        0.01       -3.27      3.92 o 
   4   9   9       14.44        5.01      4.80 o 
   5   9   9        0.00       -1.49      3.14 o 
   6   9   9        1.88        3.92      5.45 o 
   7   9   9        0.84        0.44      5.88 o 
   8   9   9        4.62       -1.74      6.10 o 
   1  10   9       27.45       23.54      6.97 o 
   2  10   9        1.33        5.67      5.45 o 
   3  10   9        6.78       10.03      6.10 o 
   4  10   9        9.52        9.59      5.67 o 
   6  10   9        7.60        1.09      6.32 o 
   7  10   9        0.26       -3.92      6.10 o 
   1  11   9        1.76       -1.74      5.01 o 
   2  11   9        0.51        7.63      6.32 o 
   3  11   9        2.95        2.62      6.10 o 
   4  11   9        0.03       -7.85      5.23 o 
  -2  -8  10        5.15        6.35      4.18 o 
  -6  -7  10        0.57        2.74      4.03 o 
  -5  -7  10        3.67        3.12      3.95 o 
  -4  -7  10       17.45       14.07     10.35 o 
  -3  -7  10       26.23       27.46      9.05 o 
  -2  -7  10       18.50       17.95      3.60 o 
  -1  -7  10        3.67        2.39      2.71 o 
   0  -7  10        3.09       -0.35      2.70 o 
   1  -7  10        8.22        5.94      3.87 o 
   2  -7  10        1.25        3.17      2.85 o 
  -7  -6  10       25.88       33.41      6.10 o 
  -6  -6  10       27.66       42.63      5.75 o 
  -5  -6  10        1.69        1.63      3.43 o 
  -4  -6  10       41.27       51.18      5.92 o 
  -3  -6  10        0.00        0.98      3.23 o 
  -2  -6  10       13.15       14.41      3.14 o 
  -1  -6  10        0.10        0.62      2.42 o 
   0  -6  10       13.90       20.15      3.45 o 
   1  -6  10        0.68       -0.90      2.21 o 
   2  -6  10        2.63        3.86      3.66 o 
   3  -6  10        0.17       -0.02      2.62 o 
   4  -6  10        1.04        2.36      3.97 o 
  -8  -5  10        0.37       -1.79      3.83 o 
  -7  -5  10        1.66        0.51      4.69 o 
  -6  -5  10        1.51        2.98      5.12 o 
  -5  -5  10       21.69       23.63      5.88 o 
  -4  -5  10      171.68      193.67     10.55 o 
  -3  -5  10       51.72       66.07      6.11 o 
  -2  -5  10        0.02       -1.69      2.17 o 
  -1  -5  10       40.66       38.02      3.72 o 
   0  -5  10       41.30       41.30      5.27 o 
   1  -5  10       24.09       24.12      4.71 o 
   2  -5  10        2.41        3.93      3.09 o 
   3  -5  10        5.76        7.40      2.48 o 
   4  -5  10        0.00       -2.24      3.09 o 
   5  -5  10        0.61        1.66      3.72 o 
  -8  -4  10       19.02       24.91      5.36 o 
  -7  -4  10       68.42       57.69      9.59 o 
  -6  -4  10        2.80        4.40      3.63 o 
  -5  -4  10      135.38      156.51     12.86 o 
  -4  -4  10       19.01       26.06      4.43 o 
  -3  -4  10      297.75      325.29     11.56 o 
  -2  -4  10       10.28       11.79      4.16 o 
  -1  -4  10      296.19      314.23     11.23 o 
   0  -4  10       51.18       63.76      4.47 o 
   1  -4  10       54.89       54.69      5.80 o 
   2  -4  10       11.89        8.10      4.36 o 
   3  -4  10        0.25       -3.75      2.50 o 
   4  -4  10       12.09        5.15      3.25 o 
   5  -4  10       16.99       12.12      4.06 o 
   6  -4  10       23.35       40.10     10.68 o 
  -9  -3  10        1.17        2.83      4.58 o 
  -8  -3  10        1.75        3.05      4.14 o 
  -7  -3  10       31.71       35.37      5.08 o 
  -6  -3  10       19.42       19.53      5.67 o 
  -5  -3  10        0.01       -0.65      2.90 o 
  -4  -3  10      268.75      244.05     11.48 o 
  -3  -3  10       53.15       65.42      6.11 o 
  -2  -3  10      276.25      261.93      9.52 o 
  -1  -3  10       91.73       97.21      5.05 o 
   0  -3  10        0.01        0.64      1.94 o 
   1  -3  10       52.08       55.11      4.62 o 
   2  -3  10        0.94       -0.70      1.91 o 
   3  -3  10        0.53       -2.20      2.46 o 
   4  -3  10        6.01        7.78      3.14 o 
   5  -3  10        1.25        3.71      3.35 o 
   6  -3  10        0.02        1.63      3.44 o 
   7  -3  10        0.30        1.13      4.14 o 
  -9  -2  10        1.22        1.96      4.58 o 
  -8  -2  10       15.77       16.78      5.23 o 
  -7  -2  10       17.33       15.04      4.80 o 
  -6  -2  10       13.46       11.60      3.63 o 
  -5  -2  10       36.40       34.34      4.58 o 
  -4  -2  10        2.12       -2.95      4.69 o 
  -3  -2  10      258.83      264.14      9.96 o 
  -2  -2  10       60.71       60.34      4.12 o 
  -1  -2  10      646.37      623.63     21.49 o 
   0  -2  10       34.40       39.22      3.13 o 
   1  -2  10     1172.80     1197.65     34.34 o 
   2  -2  10        0.69        5.52      2.54 o 
   3  -2  10       12.73       10.33      3.16 o 
   4  -2  10      101.73       91.43      8.83 o 
   5  -2  10       89.80       81.79     19.51 o 
   6  -2  10        1.17        0.89      3.23 o 
   7  -2  10        5.61        0.77      3.40 o 
   8  -2  10        4.73        1.03      6.87 o 
  -9  -1  10        5.87        5.67      4.58 o 
  -8  -1  10        2.13        6.54      4.14 o 
  -7  -1  10        9.22       20.49      5.23 o 
  -6  -1  10       51.37       55.14      6.76 o 
  -5  -1  10        0.45       -3.30      2.20 o 
  -4  -1  10        8.20        5.62      1.83 o 
  -3  -1  10       14.38       13.75      2.06 o 
  -2  -1  10       85.27       84.70      4.24 o 
  -1  -1  10        8.97        6.31      1.80 o 
   0  -1  10       12.18       14.86      2.32 o 
   1  -1  10       54.37       66.46      3.75 o 
   2  -1  10       54.22       43.49      4.80 o 
   3  -1  10       18.16       10.87      3.60 o 
   4  -1  10        1.98       -2.88      8.39 o 
   5  -1  10        3.15       -0.77      5.01 o 
   6  -1  10        0.31       -1.69      2.98 o 
   7  -1  10       15.85       16.63      4.13 o 
   8  -1  10        1.07        0.22      3.39 o 
  -9   0  10       20.33       23.54      6.10 o 
  -8   0  10        2.90        4.58      4.36 o 
  -7   0  10       11.20       12.42      4.58 o 
  -6   0  10        0.05       -4.25      2.83 o 
  -5   0  10        0.00       -4.25      2.83 o 
  -4   0  10      189.27      163.65      6.44 o 
  -3   0  10       29.89       34.23      2.78 o 
  -2   0  10       28.92       29.93      2.53 o 
  -1   0  10        5.09        8.35      1.58 o 
   0   0  10        4.02        5.95      1.43 o 
   1   0  10      223.83      249.36     11.00 o 
   2   0  10      342.70      317.89     13.55 o 
   3   0  10        5.37        4.18      2.62 o 
   4   0  10       16.81       11.37      8.94 o 
   5   0  10       44.35       36.70     14.06 o 
   6   0  10       20.90        8.48      5.99 o 
   7   0  10       21.68       20.51      4.19 o 
   8   0  10        3.50        0.70      3.40 o 
   9   0  10        5.04       -6.97      6.32 o 
  -9   1  10        2.64       -4.36      4.14 o 
  -8   1  10        0.48        0.00      3.92 o 
  -7   1  10       43.12       41.41      6.32 o 
  -6   1  10       11.45        9.59      4.14 o 
  -5   1  10       53.27       57.67      5.12 o 
  -4   1  10        5.78        0.11      2.16 o 
  -3   1  10       57.33       42.50      3.60 o 
  -2   1  10        8.96       11.12      1.75 o 
  -1   1  10       19.48       20.21      2.00 o 
   0   1  10       11.72       12.86      1.66 o 
   1   1  10        8.08       10.20      2.72 o 
   2   1  10      121.08      121.29      6.67 o 
   3   1  10        6.58        6.04      2.72 o 
   4   1  10       55.59       55.79      4.87 o 
   5   1  10        0.02        0.39      2.36 o 
   6   1  10       21.50       20.13      3.91 o 
   7   1  10       11.13        8.03      3.50 o 
   8   1  10        3.98       -3.29      3.02 o 
   9   1  10        1.84        3.27      5.88 o 
  -8   2  10        7.56        7.85      5.01 o 
  -7   2  10        5.58       -0.44      3.71 o 
  -6   2  10        7.95       12.21      4.36 o 
  -5   2  10       30.66       29.44      3.84 o 
  -4   2  10      462.03      473.49     17.81 o 
  -3   2  10      214.48      212.57      9.28 o 
  -2   2  10        0.63       -0.34      1.21 o 
  -1   2  10       66.27       69.63      3.40 o 
   0   2  10       29.96       28.25      3.60 o 
   1   2  10        3.61       12.88      3.16 o 
   2   2  10       11.53       17.49      2.72 o 
   3   2  10      176.99      164.66      8.28 o 
   4   2  10        7.59        4.46      2.51 o 
   5   2  10        2.32        0.85      3.49 o 
   6   2  10      105.13       93.02      6.44 o 
   7   2  10        6.61        3.07      3.92 o 
   8   2  10       51.95       44.90      9.59 o 
   9   2  10        2.65        9.81      6.97 o 
  -8   3  10        0.67        0.87      4.58 o 
  -7   3  10        8.90        7.19      4.14 o 
  -6   3  10        7.29        3.05      3.92 o 
  -5   3  10       17.68       19.95      3.62 o 
  -4   3  10       63.40       68.09      5.21 o 
  -3   3  10       69.80       68.99      5.08 o 
  -2   3  10       18.76       19.79      2.72 o 
  -1   3  10        1.08        0.24      1.21 o 
   0   3  10       16.71       22.56      2.93 o 
   1   3  10        0.01       -0.61      1.45 o 
   2   3  10      101.07      107.29      6.14 o 
   3   3  10       48.74       56.32      4.61 o 
   4   3  10       31.31       20.86      3.46 o 
   5   3  10        5.87       -1.78      4.25 o 
   6   3  10        0.14       -4.90      3.27 o 
   7   3  10        2.94       -2.29      2.64 o 
   8   3  10        4.90       16.13      6.76 o 
   9   3  10        5.48        1.09      5.88 o 
  -7   4  10       15.31       14.39      5.01 o 
  -6   4  10       61.50       62.55      5.49 o 
  -5   4  10        3.45        2.95      4.03 o 
  -4   4  10      297.77      326.59     13.53 o 
  -3   4  10      636.40      711.25     25.54 o 
  -2   4  10      121.44      133.87      8.50 o 
  -1   4  10      502.86      454.00     26.15 o 
   0   4  10       56.67       60.64      4.44 o 
   1   4  10       18.19       14.50      2.67 o 
   2   4  10       27.84       20.15      3.07 o 
   3   4  10       42.17       57.03      4.61 o 
   4   4  10      319.70      300.81     13.30 o 
   5   4  10       18.42       17.94      3.39 o 
   6   4  10        9.86       -1.59      5.99 o 
   7   4  10        5.57        3.92      3.14 o 
   8   4  10       53.35       54.49     10.24 o 
   9   4  10        0.52       -1.74      6.32 o 
  -7   5  10       41.00       57.32      8.06 o 
  -6   5  10        7.82       14.28      3.75 o 
  -5   5  10        1.65        0.08      2.77 o 
  -4   5  10        0.87       -0.12      3.49 o 
  -3   5  10      135.98      147.55      7.75 o 
  -2   5  10      104.22      122.16     10.79 o 
  -1   5  10       72.27       78.90      8.28 o 
   0   5  10      476.48      450.52     26.37 o 
   1   5  10        6.69        6.87      2.62 o 
   2   5  10      121.29      126.08      7.17 o 
   3   5  10       28.00       21.15      3.35 o 
   4   5  10       18.14       21.39      3.60 o 
   5   5  10        3.95        5.63      2.94 o 
   6   5  10       13.98       14.87      3.50 o 
   7   5  10        3.14       -2.18      5.23 o 
   8   5  10        6.03        6.97      6.32 o 
   9   5  10        5.59        3.27      6.54 o 
  -6   6  10       36.05       28.94      4.81 o 
  -5   6  10        0.80       -1.14      2.72 o 
  -4   6  10        0.06        5.47      2.98 o 
  -3   6  10      209.56      213.86     14.71 o 
  -2   6  10       86.21      100.65      6.12 o 
  -1   6  10      859.96      944.84     51.00 o 
   0   6  10       20.84       18.09      5.45 o 
   1   6  10      550.59      506.97     29.21 o 
   2   6  10      168.66      189.17      9.56 o 
   3   6  10        2.32        7.57      2.85 o 
   4   6  10      234.50      257.15     24.19 o 
   5   6  10       98.08      102.74      6.79 o 
   6   6  10       47.30       43.10      4.82 o 
   7   6  10       19.14       21.58      7.19 o 
   8   6  10        4.75        5.67      6.54 o 
   9   6  10        1.43        4.58      6.76 o 
  -5   7  10        0.81        0.85      3.23 o 
  -4   7  10       19.81       19.35      4.23 o 
  -3   7  10        6.18        5.33      3.09 o 
  -2   7  10       38.09       40.10      7.63 o 
  -1   7  10       18.52       23.76      6.10 o 
   0   7  10       39.23       34.87      6.54 o 
   1   7  10        7.23        6.97      4.58 o 
   2   7  10      206.37      214.91     15.47 o 
   3   7  10      118.14      130.47      7.86 o 
   4   7  10        0.59        1.13      2.82 o 
   5   7  10        1.66       -0.26      3.04 o 
   6   7  10        1.99        5.23      3.30 o 
   7   7  10       20.39        8.94      6.32 o 
   8   7  10       15.95       16.13      7.63 o 
   9   7  10       13.36       12.86      8.06 o 
  -4   8  10        1.57        1.09      4.58 o 
  -3   8  10        7.72       12.64      6.10 o 
  -2   8  10       10.10        8.06      5.45 o 
  -1   8  10       52.96       42.94      7.85 o 
   0   8  10        2.47        3.71      5.01 o 
   1   8  10      173.54      189.62     14.82 o 
   2   8  10      188.00      215.56     16.13 o 
   3   8  10        3.87        8.50      5.01 o 
   4   8  10        0.38       -2.50      3.71 o 
   5   8  10       31.62       37.81      4.90 o 
   6   8  10       13.95       13.73      6.32 o 
   7   8  10       15.82       15.04      7.41 o 
   8   8  10        0.04        1.31      6.10 o 
  -2   9  10       38.06       29.86      7.41 o 
  -1   9  10        0.06        2.40      4.80 o 
   0   9  10       38.29       30.73      7.41 o 
   1   9  10       19.23       23.10      6.76 o 
   2   9  10        7.93        5.67      5.23 o 
   3   9  10       19.63       15.26      6.10 o 
   4   9  10        8.02        6.97      5.45 o 
   5   9  10       40.62       45.36      5.52 o 
   6   9  10       17.99       20.49      7.41 o 
   7   9  10        0.01        3.71      6.76 o 
  -1  10  10        2.32        5.45      5.45 o 
   0  10  10        3.87        6.32      5.67 o 
   1  10  10        5.44       11.33      6.10 o 
   2  10  10       22.74       17.65      6.97 o 
   3  10  10        2.87        3.27      5.01 o 
   4  10  10        8.45       -2.83      4.80 o 
  -4  -7  11        1.80        1.15      3.79 o 
  -3  -7  11        3.59        5.56      3.93 o 
  -2  -7  11        1.45        0.14      3.75 o 
  -1  -7  11       12.08       13.40      3.37 o 
   0  -7  11       18.83       21.63      3.78 o 
  -6  -6  11        8.37       11.99      4.71 o 
  -5  -6  11        8.40       11.36      4.31 o 
  -4  -6  11        0.59        1.66      4.25 o 
  -3  -6  11       53.29       73.79      7.02 o 
  -2  -6  11       18.13       17.84      3.33 o 
  -1  -6  11        1.17        1.70      2.56 o 
   0  -6  11       10.34       12.46      3.08 o 
   1  -6  11        0.02        2.55      2.61 o 
   2  -6  11        1.59        1.40      3.55 o 
   3  -6  11        0.20       -0.96      3.50 o 
  -7  -5  11        6.79       10.94      4.18 o 
  -6  -5  11       14.64       20.55      6.32 o 
  -5  -5  11        0.20        3.23      3.50 o 
  -4  -5  11        0.28        4.29      3.81 o 
  -3  -5  11       51.92       65.49      6.18 o 
  -2  -5  11       86.52      106.47      6.34 o 
  -1  -5  11       51.78       63.22      4.75 o 
   0  -5  11       31.28       44.26      4.19 o 
   1  -5  11       17.37       21.81      3.91 o 
   2  -5  11       18.80       15.73      8.39 o 
   3  -5  11        0.90        2.02      3.50 o 
   4  -5  11        0.60        2.02      3.39 o 
  -7  -4  11       18.27       15.99      4.75 o 
  -6  -4  11        0.41        3.13      3.53 o 
  -5  -4  11       16.05       16.77      4.14 o 
  -4  -4  11        0.37       -3.85      2.61 o 
  -3  -4  11       41.36       54.55      6.13 o 
  -2  -4  11      147.28      169.85      8.00 o 
  -1  -4  11       10.30        9.62      2.52 o 
   0  -4  11       44.34       43.02      5.52 o 
   1  -4  11       93.15       91.51      5.23 o 
   2  -4  11       11.83       14.32      3.87 o 
   3  -4  11        0.30       -2.63      2.57 o 
   4  -4  11        7.54        9.00      3.56 o 
   5  -4  11        2.41        0.76      3.60 o 
  -8  -3  11       18.35       18.96      5.67 o 
  -7  -3  11       16.24       14.63      4.27 o 
  -6  -3  11        0.02       -2.91      3.34 o 
  -5  -3  11       87.07      100.06      7.32 o 
  -4  -3  11       13.05        8.44      3.66 o 
  -3  -3  11       63.46       68.97      6.50 o 
  -2  -3  11      409.10      428.82     14.23 o 
  -1  -3  11       31.53       38.49      5.27 o 
   0  -3  11       77.99       74.49      4.50 o 
   1  -3  11      108.95      116.61      5.70 o 
   2  -3  11        8.46        7.04      4.03 o 
   3  -3  11        5.49        8.99      3.29 o 
   4  -3  11        0.58       -0.21      4.90 o 
   5  -3  11        4.00        3.26      3.53 o 
   6  -3  11        3.94        5.52      3.82 o 
  -8  -2  11        0.01        1.74      4.36 o 
  -7  -2  11       25.34       21.36      5.67 o 
  -6  -2  11       13.22        9.12      3.46 o 
  -5  -2  11      182.70      203.18     12.42 o 
  -4  -2  11       81.77       99.65     10.90 o 
  -3  -2  11        0.16       -2.30      1.70 o 
  -2  -2  11       54.44       43.77      6.57 o 
  -1  -2  11      256.35      288.24     16.62 o 
   0  -2  11      559.62      590.76     23.24 o 
   1  -2  11      824.64      856.71     38.69 o 
   2  -2  11       82.56       91.18      7.96 o 
   3  -2  11      329.62      335.63     35.64 o 
   4  -2  11        2.52       -1.06      2.69 o 
   5  -2  11       20.98       22.50      4.28 o 
   6  -2  11        9.48        3.14      3.34 o 
   7  -2  11       15.61       11.26      4.31 o 
  -8  -1  11        5.41        5.45      4.58 o 
  -7  -1  11       13.53       10.24      4.80 o 
  -6  -1  11        3.31        8.94      4.36 o 
  -5  -1  11       70.42       60.78      5.52 o 
  -4  -1  11       99.28      101.84      5.03 o 
  -3  -1  11        6.96        4.87      1.92 o 
  -2  -1  11      122.46      106.67      5.48 o 
  -1  -1  11        1.02       -2.05      1.48 o 
   0  -1  11      218.12      206.11      7.77 o 
   1  -1  11      222.33      231.74     18.09 o 
   2  -1  11       10.70       10.76      3.27 o 
   3  -1  11       44.02       39.81      5.45 o 
   4  -1  11       24.03       30.26      4.44 o 
   5  -1  11       10.96       12.80      3.66 o 
   6  -1  11       15.14       15.28      4.08 o 
   7  -1  11       13.70       16.86      4.34 o 
   8  -1  11        1.79        1.65      3.82 o 
  -8   0  11        4.27        9.81      5.01 o 
  -7   0  11        3.27        8.72      4.80 o 
  -6   0  11        3.44        9.81      4.14 o 
  -5   0  11      102.16       89.58      8.28 o 
  -4   0  11       68.09       66.86      4.11 o 
  -3   0  11       15.83       11.62      2.19 o 
  -2   0  11        2.84        0.97      1.43 o 
  -1   0  11       18.72       16.79      2.15 o 
   0   0  11       75.09       81.24      5.43 o 
   1   0  11     1159.20     1156.64     42.44 o 
   2   0  11      310.11      325.25     14.24 o 
   3   0  11     1659.31     1670.99     60.40 o 
   4   0  11       80.10       78.23      5.96 o 
   5   0  11        1.13       -2.25      6.54 o 
   6   0  11       28.47       27.44      4.90 o 
   7   0  11        3.63        0.69      3.53 o 
   8   0  11        5.80        2.14      3.75 o 
  -8   1  11        1.20        1.53      4.58 o 
  -7   1  11       29.71       22.01      5.45 o 
  -6   1  11        1.12        0.65      3.49 o 
  -5   1  11        5.80        3.27      3.49 o 
  -4   1  11       77.35       70.39      4.92 o 
  -3   1  11       18.62       13.68      2.26 o 
  -2   1  11        2.85       -1.40      1.35 o 
  -1   1  11       33.37       33.19      3.66 o 
   0   1  11        0.30        0.12      1.89 o 
   1   1  11       19.27       18.12      2.93 o 
   2   1  11      222.54      217.15     10.52 o 
   3   1  11      107.89      124.89      7.51 o 
   4   1  11       27.17       24.21      4.14 o 
   5   1  11       24.17       17.03      3.87 o 
   6   1  11        8.96        8.30      3.50 o 
   7   1  11        0.49       -3.58      4.90 o 
   8   1  11        0.14       -0.78      3.50 o 
   9   1  11        1.61        0.22      6.76 o 
  -8   2  11        3.76        0.65      4.58 o 
  -7   2  11       20.80       25.72      5.88 o 
  -6   2  11        6.76        6.54      4.36 o 
  -5   2  11       24.86       27.41      4.69 o 
  -4   2  11       24.15       21.96      3.71 o 
  -3   2  11       11.99        7.19      2.39 o 
  -2   2  11        1.69       -0.81      1.50 o 
  -1   2  11      105.32       96.24      5.78 o 
   0   2  11       16.12       21.54      3.07 o 
   1   2  11       10.83        6.70      2.36 o 
   2   2  11      146.76      165.26     13.51 o 
   3   2  11     1162.55     1148.70     42.36 o 
   4   2  11      270.93      308.66     13.92 o 
   5   2  11        6.78        9.96      3.30 o 
   6   2  11       51.74       34.23     10.90 o 
   7   2  11        0.65       -2.98      3.09 o 
   8   2  11        1.91        1.39      3.63 o 
   9   2  11        3.12        8.28      7.19 o 
  -7   3  11        7.48       -0.87      3.71 o 
  -6   3  11        4.12        1.96      4.14 o 
  -5   3  11       11.44       10.69      4.14 o 
  -4   3  11       48.49       39.04      4.28 o 
  -3   3  11        5.85        1.66      2.41 o 
  -2   3  11        3.19       -1.94      1.83 o 
  -1   3  11        0.01        0.37      1.92 o 
   0   3  11       17.50       22.19      3.23 o 
   1   3  11        0.03       -2.13      1.92 o 
   2   3  11      143.54      155.28      8.08 o 
   3   3  11        1.03        0.69      2.57 o 
   4   3  11      205.31      213.77     10.58 o 
   5   3  11        0.57       -0.65      2.70 o 
   6   3  11       11.82       12.86      3.59 o 
   7   3  11        7.47       17.27      3.91 o 
   8   3  11        8.20       10.90      7.19 o 
   9   3  11        3.44        7.63      6.97 o 
  -7   4  11        4.40        3.27      4.14 o 
  -6   4  11        0.20       -4.58      3.49 o 
  -5   4  11        0.40       -0.73      2.69 o 
  -4   4  11       93.03       92.16      6.27 o 
  -3   4  11       32.51       32.51      3.93 o 
  -2   4  11       15.03       12.86      4.58 o 
  -1   4  11        0.43       -1.53      3.05 o 
   0   4  11        2.61       -0.44      1.83 o 
   1   4  11        0.00       -3.49      2.40 o 
   2   4  11      106.50       95.81      8.50 o 
   3   4  11      460.18      522.44     29.21 o 
   4   4  11       57.02       60.26      5.39 o 
   5   4  11        4.69        2.37      2.70 o 
   6   4  11       65.72       78.35      6.23 o 
   7   4  11       15.51       16.45      4.90 o 
   8   4  11       42.92       50.35     10.24 o 
   9   4  11        0.92       -8.06      6.10 o 
  -6   5  11        2.41        6.00      3.60 o 
  -5   5  11        8.71       11.52      3.71 o 
  -4   5  11       13.43        8.45      4.47 o 
  -3   5  11        0.27       -0.28      2.62 o 
  -2   5  11       26.06       29.21      6.54 o 
  -1   5  11       14.30       12.21      4.80 o 
   0   5  11      155.30      150.61     11.77 o 
   1   5  11        5.79        7.57      2.67 o 
   2   5  11       28.89       31.11      4.00 o 
   3   5  11        9.38       10.47      3.13 o 
   4   5  11       14.23       14.80      3.46 o 
   5   5  11        0.83        3.04      2.82 o 
   6   5  11        1.73        2.83      3.26 o 
   7   5  11       10.04       10.55      3.79 o 
   8   5  11        2.57        5.01      6.32 o 
   9   5  11        0.00        9.59      7.41 o 
  -6   6  11       15.75       18.82      4.44 o 
  -5   6  11       50.00       48.95      5.45 o 
  -4   6  11       47.22       49.96      5.18 o 
  -3   6  11        1.25        6.76      4.80 o 
  -2   6  11       23.47       26.81      6.54 o 
  -1   6  11        4.08        3.49      4.36 o 
   0   6  11       30.82       28.33      6.10 o 
   1   6  11       71.86       84.35      8.72 o 
   2   6  11       17.33       22.19      3.72 o 
   3   6  11      522.40      535.51     21.73 o 
   4   6  11        9.26        7.37      3.09 o 
   5   6  11       83.60       93.01      6.65 o 
   6   6  11        0.06       -0.49      2.94 o 
   7   6  11        0.04        1.74      5.67 o 
   8   6  11        3.77       -2.83      5.88 o 
   9   6  11        1.12       -8.06      6.54 o 
  -5   7  11        0.33        3.12      3.82 o 
  -4   7  11        5.04        7.63      5.45 o 
  -3   7  11        0.00       -1.96      4.36 o 
  -2   7  11        0.05        2.18      4.36 o 
  -1   7  11       27.94       19.62      6.10 o 
   0   7  11       40.68       38.36      7.19 o 
   1   7  11        1.86        7.19      5.01 o 
   2   7  11      106.43       99.61     10.03 o 
   3   7  11        0.93        5.12      3.13 o 
   4   7  11       28.29       32.43      5.99 o 
   5   7  11       11.83       16.91      8.83 o 
   6   7  11        4.96        3.55      3.50 o 
   7   7  11        9.37       -2.18      5.88 o 
   8   7  11       27.53       34.44      9.37 o 
  -4   8  11        1.88        9.81      6.32 o 
  -3   8  11       20.17       19.18      7.19 o 
  -2   8  11        0.32        0.65      4.80 o 
  -1   8  11        0.52        0.44      4.58 o 
   0   8  11       64.31       64.08      9.15 o 
   1   8  11       12.73        8.50      5.23 o 
   2   8  11       45.97       50.57      8.06 o 
   3   8  11      238.09      236.70     16.78 o 
   4   8  11        6.55        4.14      4.36 o 
   5   8  11      102.70      123.47      8.19 o 
   6   8  11        0.06       -3.27      5.45 o 
   7   8  11        6.76        3.71      6.32 o 
   8   8  11        0.14        6.54      7.41 o 
  -2   9  11        4.04        0.65      5.45 o 
  -1   9  11        1.87        1.96      5.23 o 
   0   9  11        7.15        8.50      5.88 o 
   1   9  11        2.32       -0.87      4.58 o 
   2   9  11        1.25        3.92      5.01 o 
   3   9  11        4.32        9.81      5.45 o 
   4   9  11        7.14        1.74      5.01 o 
   5   9  11       17.53       18.53      5.67 o 
   6   9  11        0.01        0.00      6.10 o 
   7   9  11        2.97       -3.71      6.32 o 
   0  10  11        2.66        6.10      6.10 o 
   1  10  11        0.02        3.92      5.67 o 
   2  10  11       19.97       25.72      7.63 o 
   3  10  11       25.78       20.92      6.97 o 
   4  10  11        0.55        2.83      5.01 o 
   5  10  11       29.12       34.00      7.41 o 
  -4  -6  12        1.78       -2.43      3.30 o 
  -3  -6  12        2.43       -1.14      3.43 o 
  -2  -6  12        0.16        0.44      3.23 o 
  -1  -6  12        2.76        5.35      2.94 o 
   0  -6  12        2.30        2.16      2.84 o 
   1  -6  12        7.51        9.62      4.23 o 
  -6  -5  12        1.12        4.96      4.22 o 
  -5  -5  12        0.53        1.27      3.55 o 
  -4  -5  12        3.38       -2.02      3.10 o 
  -3  -5  12        0.00       -2.34      2.86 o 
  -2  -5  12        1.21        0.91      2.41 o 
  -1  -5  12        6.28        6.51      2.73 o 
   0  -5  12       10.27        8.04      3.39 o 
   1  -5  12        4.21        5.88      3.63 o 
   2  -5  12       23.26       25.59      7.41 o 
   3  -5  12        0.69        2.24      3.66 o 
  -7  -4  12        3.72        4.42      4.09 o 
  -6  -4  12        0.77       -0.17      3.75 o 
  -5  -4  12       17.03       21.03      4.55 o 
  -4  -4  12        0.03        2.24      4.25 o 
  -3  -4  12       12.54       18.57      4.11 o 
  -2  -4  12       40.57       51.04      4.33 o 
  -1  -4  12       15.44       13.74      2.93 o 
   0  -4  12       16.04       19.39      4.62 o 
   1  -4  12       18.51       20.45      4.19 o 
   2  -4  12        0.00        3.10      3.30 o 
   3  -4  12        0.09        0.31      6.54 o 
   4  -4  12        0.08        0.33      3.46 o 
   5  -4  12        0.25        1.36      3.82 o 
  -7  -3  12        8.17        7.39      4.14 o 
  -6  -3  12        5.02        3.74      3.71 o 
  -5  -3  12        8.07        5.49      3.30 o 
  -4  -3  12       29.38       32.04      4.50 o 
  -3  -3  12       79.06       71.84      4.73 o 
  -2  -3  12        0.61        1.48      2.10 o 
  -1  -3  12       10.73        7.23      2.45 o 
   0  -3  12       15.84        9.99      3.92 o 
   1  -3  12       12.68       18.24      6.32 o 
   2  -3  12        3.76        5.36      3.60 o 
   3  -3  12        1.55       -0.11      2.88 o 
   4  -3  12        5.58        3.57      3.34 o 
   5  -3  12        0.34       -0.52      3.35 o 
   6  -3  12        0.37       -1.94      5.45 o 
  -7  -2  12        0.82        2.83      4.14 o 
  -6  -2  12        2.48        0.48      4.25 o 
  -5  -2  12        0.15       -3.81      2.86 o 
  -4  -2  12       40.86       38.56      4.82 o 
  -3  -2  12        6.04        6.26      2.25 o 
  -2  -2  12       23.01       13.93      2.59 o 
  -1  -2  12      102.60      108.28      5.46 o 
   0  -2  12        1.79       -1.80      2.24 o 
   1  -2  12       40.42       31.19      7.19 o 
   2  -2  12       53.91       51.31     10.35 o 
   3  -2  12       98.53       99.31     11.66 o 
   4  -2  12        2.53        5.52      3.81 o 
   5  -2  12       22.67       23.81      7.08 o 
   6  -2  12        6.04        4.73      3.79 o 
  -8  -1  12        1.67        4.36      5.01 o 
  -7  -1  12       20.06       13.73      5.01 o 
  -6  -1  12        1.37       -0.65      3.49 o 
  -5  -1  12       29.54       35.83      4.66 o 
  -4  -1  12      100.48       95.59      6.44 o 
  -3  -1  12      149.91      157.32      9.13 o 
  -2  -1  12        3.39        1.45      1.86 o 
  -1  -1  12        0.05       -0.17      2.18 o 
   0  -1  12       40.47       32.06      6.32 o 
   1  -1  12        0.04       -2.48      2.41 o 
   2  -1  12       13.91       13.05      3.60 o 
   3  -1  12        1.29       -1.85      2.45 o 
   4  -1  12       34.74       41.19      7.96 o 
   5  -1  12        1.31        7.55      3.56 o 
   6  -1  12       42.09       33.87      8.50 o 
   7  -1  12        0.85       -1.61      3.50 o 
  -8   0  12       11.93       13.73      5.23 o 
  -7   0  12        0.31       -2.40      3.71 o 
  -6   0  12        0.95        3.71      3.92 o 
  -5   0  12        1.49        4.58      3.49 o 
  -4   0  12      106.94      100.29      5.20 o 
  -3   0  12      106.93       94.66      5.12 o 
  -2   0  12        0.57       -2.80      1.87 o 
  -1   0  12        7.41        6.21      2.66 o 
   0   0  12       17.46       14.27      3.09 o 
   1   0  12        0.09       -0.34      2.38 o 
   2   0  12      360.99      385.87     16.55 o 
   3   0  12      184.27      187.91      9.85 o 
   4   0  12      215.92      207.44     10.69 o 
   5   0  12      208.40      196.64     17.33 o 
   6   0  12       18.08       21.46      7.96 o 
   7   0  12        0.00       -0.17      3.39 o 
   8   0  12        6.83        5.80      4.39 o 
  -8   1  12        7.51        8.94      5.45 o 
  -7   1  12        0.69       -1.31      3.92 o 
  -6   1  12        5.16        9.37      4.14 o 
  -5   1  12      117.73      112.47      9.37 o 
  -4   1  12       31.77       31.86      3.77 o 
  -3   1  12        4.38       -0.17      1.81 o 
  -2   1  12        0.91        0.12      2.20 o 
  -1   1  12       15.52       11.91      2.82 o 
   0   1  12        2.05        0.25      2.01 o 
   1   1  12        4.23        1.11      2.34 o 
   2   1  12       20.15       23.96      5.45 o 
   3   1  12       22.88       21.20      8.94 o 
   4   1  12        2.61        6.66      3.19 o 
   5   1  12        9.51       18.40      7.19 o 
   6   1  12       84.05       74.67     13.08 o 
   7   1  12        1.74       -2.06      3.50 o 
   8   1  12        7.61        3.14      3.99 o 
  -7   2  12        0.06        3.27      4.36 o 
  -6   2  12        2.14        4.80      4.14 o 
  -5   2  12        0.01       -0.41      3.05 o 
  -4   2  12       22.16       21.08      3.39 o 
  -3   2  12       13.56       10.48      2.82 o 
  -2   2  12       26.20       23.03      3.47 o 
  -1   2  12       15.29       10.46      2.77 o 
   0   2  12       23.73       34.58      4.25 o 
   1   2  12        8.79        4.70      2.51 o 
   2   2  12       33.97       31.26      4.69 o 
   3   2  12       60.95       61.23      5.39 o 
   4   2  12      579.45      647.19     25.70 o 
   5   2  12      410.09      457.30     21.36 o 
   6   2  12        3.47        4.45      4.80 o 
   7   2  12        4.65       -2.04      3.02 o 
   8   2  12        1.20       -2.59      3.59 o 
  -7   3  12        4.03       -1.53      4.14 o 
  -6   3  12        2.54       -4.58      3.05 o 
  -5   3  12       11.27       16.61      5.45 o 
  -4   3  12        9.28        6.85      2.85 o 
  -3   3  12        1.14       -2.83      3.49 o 
  -2   3  12        6.94        1.96      3.71 o 
  -1   3  12        0.81        1.31      3.49 o 
   0   3  12        0.14       -1.27      1.89 o 
   1   3  12        0.04       -2.68      1.92 o 
   2   3  12      139.48      136.69      7.84 o 
   3   3  12       37.83       43.23      4.84 o 
   4   3  12      287.55      329.76     23.65 o 
   5   3  12        3.98       11.50      3.82 o 
   6   3  12        1.56        6.08      3.39 o 
   7   3  12        0.12        0.07      3.27 o 
   8   3  12       19.61       22.23      8.06 o 
  -6   4  12        2.34        3.49      4.58 o 
  -5   4  12        1.05       -2.49      2.69 o 
  -4   4  12       69.39       72.81      6.10 o 
  -3   4  12        0.70       -1.74      3.49 o 
  -2   4  12        6.10        5.45      4.36 o 
  -1   4  12        3.66       -0.87      3.71 o 
   0   4  12        2.30       -1.74      3.49 o 
   1   4  12       38.71       35.35      4.15 o 
   2   4  12      110.54      112.38      7.00 o 
   3   4  12       12.17        7.94      4.47 o 
   4   4  12      108.01      123.37      7.75 o 
   5   4  12      300.10      311.89     14.49 o 
   6   4  12        0.68       -1.01      2.86 o 
   7   4  12       30.88       44.55      9.26 o 
   8   4  12       21.68       16.35      7.85 o 
   9   4  12        1.72       -9.15      6.10 o 
  -6   5  12        6.01       10.03      5.23 o 
  -5   5  12        0.00       -0.99      3.09 o 
  -4   5  12       14.31       10.24      5.45 o 
  -3   5  12        0.09        3.27      4.58 o 
  -2   5  12       10.51        6.32      5.01 o 
  -1   5  12       33.81       31.82      6.54 o 
   0   5  12       16.96       10.46      4.58 o 
   1   5  12       11.12       11.99      4.58 o 
   2   5  12        4.22        0.73      2.51 o 
   3   5  12       18.32       19.57      4.58 o 
   4   5  12      106.04      112.02      7.48 o 
   5   5  12        1.17        0.46      3.09 o 
   6   5  12       32.76       37.54      5.12 o 
   7   5  12        7.10        5.99      3.60 o 
   8   5  12        7.11       18.96      7.85 o 
  -5   6  12        0.30       -1.96      5.23 o 
  -4   6  12        2.76       -0.65      4.58 o 
  -3   6  12        0.07       -0.44      4.80 o 
  -2   6  12       83.77       93.72     10.46 o 
  -1   6  12       89.86       99.17     10.03 o 
   0   6  12        0.26        1.53      3.71 o 
   1   6  12        8.35        9.15      4.58 o 
   2   6  12       56.27       67.35      8.50 o 
   3   6  12       79.99       72.17      6.07 o 
   4   6  12        0.29       -0.80      3.27 o 
   5   6  12      229.08      252.09     12.57 o 
   6   6  12        4.21        2.75      3.56 o 
   7   6  12       39.88       40.32      9.37 o 
   8   6  12       11.36       10.24      7.41 o 
  -4   7  12        3.47       11.33      6.32 o 
  -3   7  12        8.20        8.94      6.10 o 
  -2   7  12        0.00       -0.22      4.58 o 
  -1   7  12        0.64       -3.92      3.71 o 
   0   7  12        1.48       -3.05      3.92 o 
   1   7  12        3.35        2.62      4.58 o 
   2   7  12        6.28        3.49      4.58 o 
   3   7  12        1.22       -4.14      4.14 o 
   4   7  12        0.05       -0.80      3.04 o 
   5   7  12        4.18        7.85      3.82 o 
   6   7  12        0.01       -0.61      8.50 o 
   7   7  12        4.30       10.24      6.54 o 
   8   7  12        8.92        2.40      6.54 o 
  -3   8  12       32.82       35.09      8.50 o 
  -2   8  12        1.37        1.74      4.80 o 
  -1   8  12       11.62       15.91      6.32 o 
   0   8  12       14.32       32.48      7.41 o 
   1   8  12       29.92       34.87      7.41 o 
   2   8  12       17.12       24.41      6.54 o 
   3   8  12       15.25        8.94      5.23 o 
   4   8  12        3.04        7.41      5.01 o 
   5   8  12      149.95      156.51      9.65 o 
   6   8  12        3.99        6.32      6.32 o 
   7   8  12       29.60       20.05      8.06 o 
  -1   9  12        3.14        7.41      6.32 o 
   0   9  12        8.23        0.87      5.01 o 
   1   9  12        1.00        0.65      5.01 o 
   2   9  12        0.07       -2.40      4.58 o 
   3   9  12        7.86        1.74      4.80 o 
   4   9  12        5.34        9.15      5.45 o 
   5   9  12        6.85        0.22      4.58 o 
   6   9  12        0.21       -7.63      5.67 o 
   1  10  12        3.65        6.97      6.10 o 
   2  10  12       24.55       22.23      7.19 o 
   3  10  12        0.25        5.45      5.88 o 
   4  10  12       25.37       29.64      7.19 o 
  -4  -5  13        0.06       -2.87      3.34 o 
  -3  -5  13        6.29        3.69      4.25 o 
  -2  -5  13        3.92        9.95      3.12 o 
  -1  -5  13        0.63       -1.00      3.71 o 
   0  -5  13        4.54        5.00      3.71 o 
   1  -5  13        0.23       -0.56      3.23 o 
   2  -5  13        9.43       12.70      4.47 o 
  -6  -4  13        2.83        0.26      3.59 o 
  -5  -4  13        3.19        0.13      3.46 o 
  -4  -4  13        0.51        2.92      3.36 o 
  -3  -4  13       13.11       12.40      4.03 o 
  -2  -4  13        4.11        5.49      2.58 o 
  -1  -4  13        0.68       -2.02      3.49 o 
   0  -4  13        1.11       -0.84      3.14 o 
   1  -4  13        9.34        6.95      5.12 o 
   2  -4  13        1.01        2.82      3.50 o 
   3  -4  13        3.63        6.92      3.98 o 
  -6  -3  13        0.34       -1.00      4.36 o 
  -5  -3  13        0.77        2.82      3.55 o 
  -4  -3  13        2.13        3.99      3.34 o 
  -3  -3  13       10.31        8.16      3.49 o 
  -2  -3  13        5.96       -0.80      2.01 o 
  -1  -3  13        4.39        1.60      2.57 o 
   0  -3  13        4.78        5.35      4.69 o 
   1  -3  13        0.04       -1.92      2.54 o 
   2  -3  13        3.51        4.30      3.30 o 
   3  -3  13        1.07        3.75      3.33 o 
   4  -3  13        0.50       -1.47      3.03 o 
   5  -3  13        0.00       -0.42      3.50 o 
  -7  -2  13        3.47        2.62      4.36 o 
  -6  -2  13        0.31        1.31      4.36 o 
  -5  -2  13       21.37       18.00      4.23 o 
  -4  -2  13        1.21        2.52      3.23 o 
  -3  -2  13       69.67       75.49      4.84 o 
  -2  -2  13        4.33        6.95      2.94 o 
  -1  -2  13        0.01        0.67      2.64 o 
   0  -2  13       91.74       97.40      8.50 o 
   1  -2  13       13.15       14.82      3.75 o 
   2  -2  13        2.13        3.89      3.06 o 
   3  -2  13       41.93       40.48      5.24 o 
   4  -2  13       25.73       30.92      4.96 o 
   5  -2  13        3.69        7.09      3.84 o 
   6  -2  13        0.21        4.61      3.98 o 
  -7  -1  13        4.95        7.85      4.80 o 
  -6  -1  13        0.13        4.14      4.36 o 
  -5  -1  13       14.72        5.88      4.14 o 
  -4  -1  13       11.89       16.76      3.98 o 
  -3  -1  13        0.06       -2.52      1.80 o 
  -2  -1  13       33.79       28.63      7.08 o 
  -1  -1  13       28.77       27.77      3.98 o 
   0  -1  13        5.68        2.84      2.83 o 
   1  -1  13        1.96       -1.07      2.72 o 
   2  -1  13        4.91        1.27      2.77 o 
   3  -1  13        7.46        8.39      3.30 o 
   4  -1  13       15.03       16.37      4.08 o 
   5  -1  13        0.50        5.91      3.82 o 
   6  -1  13       29.23       32.01      5.49 o 
  -7   0  13        0.23       -4.58      3.71 o 
  -6   0  13        6.82        5.45      4.36 o 
  -5   0  13        0.04       -1.09      3.27 o 
  -4   0  13       55.47       60.90      4.90 o 
  -3   0  13       62.36       51.95      5.02 o 
  -2   0  13      183.14      157.33      8.53 o 
  -1   0  13       10.31        7.36      2.83 o 
   0   0  13       10.29        8.20      2.90 o 
   1   0  13       19.20       15.00      3.50 o 
   2   0  13       21.62       20.89      3.98 o 
   3   0  13       22.95       25.61      4.34 o 
   4   0  13        0.03       -3.92      2.62 o 
   5   0  13        0.21        0.10      3.25 o 
   6   0  13        3.41        2.15      3.46 o 
   7   0  13       12.49        3.71      7.96 o 
  -7   1  13        0.66        3.71      4.36 o 
  -6   1  13        2.18        3.49      4.14 o 
  -5   1  13       28.65       27.24      5.45 o 
  -4   1  13        4.04        2.09      2.39 o 
  -3   1  13       19.76       20.27      5.01 o 
  -2   1  13      119.67      105.00      6.73 o 
  -1   1  13        1.19       -1.14      2.34 o 
   0   1  13        7.74        6.73      2.82 o 
   1   1  13       28.14       21.61      3.61 o 
   2   1  13        4.97        6.14      2.98 o 
   3   1  13       21.09       20.33      3.91 o 
   4   1  13        4.42        5.87      3.39 o 
   5   1  13        5.07        4.81      3.92 o 
   6   1  13       30.13       43.58     13.51 o 
   7   1  13        4.19        5.50      3.98 o 
  -7   2  13        0.01       -0.87      4.36 o 
  -6   2  13        1.86        1.31      3.92 o 
  -5   2  13        0.00        1.53      3.71 o 
  -4   2  13        4.11        1.96      3.71 o 
  -3   2  13        6.55        0.87      3.05 o 
  -2   2  13      281.73      229.29     15.47 o 
  -1   2  13        4.16       -1.87      2.36 o 
   0   2  13      115.57      110.93      6.98 o 
   1   2  13        6.10        8.15      2.98 o 
   2   2  13       15.89       17.66      3.50 o 
   3   2  13        0.77        0.00      2.54 o 
   4   2  13       26.61       25.25      4.80 o 
   5   2  13       19.82       22.76      4.29 o 
   6   2  13       76.95       69.00     12.75 o 
   7   2  13        4.01        2.53      3.59 o 
   8   2  13        2.16        2.86      4.07 o 
  -6   3  13        0.68        2.18      4.36 o 
  -5   3  13        2.27        0.71      2.69 o 
  -4   3  13        0.07        0.22      3.71 o 
  -3   3  13       14.95        6.97      4.58 o 
  -2   3  13       14.56       10.03      4.58 o 
  -1   3  13        9.70        3.71      3.71 o 
   0   3  13        7.48        2.61      4.03 o 
   1   3  13        0.88       -3.07      2.25 o 
   2   3  13        3.61        7.46      2.88 o 
   3   3  13        0.51       -2.62      3.60 o 
   4   3  13        7.61        6.74      4.69 o 
   5   3  13        0.00        2.73      3.18 o 
   6   3  13        0.05        5.10      4.25 o 
   7   3  13       18.19       12.64      7.08 o 
   8   3  13       12.25        9.69      6.10 o 
  -6   4  13        0.00       -1.31      4.36 o 
  -5   4  13        0.29       -0.87      4.36 o 
  -4   4  13        1.16       -2.83      3.71 o 
  -3   4  13        6.12        7.63      4.58 o 
  -2   4  13       12.71        6.76      4.58 o 
  -1   4  13        1.03        3.49      3.92 o 
   0   4  13       29.31       30.73      5.88 o 
   1   4  13       26.20       24.03      3.84 o 
   2   4  13        0.02       -2.05      2.30 o 
   3   4  13      100.87      112.02      7.32 o 
   4   4  13        1.27       -1.49      2.74 o 
   5   4  13        0.68       -4.41      2.98 o 
   6   4  13      102.56      111.29      7.96 o 
   7   4  13        1.12       -1.64      4.03 o 
   8   4  13       10.20       16.13      8.28 o 
  -5   5  13        1.02       -2.40      4.58 o 
  -4   5  13        0.72       -4.80      3.92 o 
  -3   5  13        0.39        4.36      4.58 o 
  -2   5  13        0.30        0.22      4.14 o 
  -1   5  13       36.71       22.23      6.32 o 
   0   5  13        0.17       -0.22      3.71 o 
   1   5  13       13.98       17.65      5.23 o 
   2   5  13        6.39        3.07      2.98 o 
   3   5  13        0.78       -3.80      2.62 o 
   4   5  13       15.33       16.81      4.07 o 
   5   5  13       47.58       64.28     11.44 o 
   6   5  13        6.88        6.47      3.79 o 
   7   5  13        1.42       -0.39      3.46 o 
   8   5  13        5.68        2.18      6.76 o 
  -4   6  13        0.03       -0.44      5.45 o 
  -3   6  13        0.03       -1.53      4.58 o 
  -2   6  13        2.43        5.45      5.01 o 
  -1   6  13        3.03        2.40      4.58 o 
   0   6  13        7.78        7.85      4.80 o 
   1   6  13        2.97        2.62      4.36 o 
   2   6  13       21.99       30.08      6.32 o 
   3   6  13       85.36      104.45      7.39 o 
   4   6  13       52.13       50.84      7.30 o 
   5   6  13       67.40       64.18      9.48 o 
   6   6  13        3.97        4.33      3.46 o 
   7   6  13       29.79       40.32     10.03 o 
   8   6  13        1.59       -1.31      6.76 o 
  -4   7  13        1.11       -0.22      6.10 o 
  -3   7  13       13.39        8.72      6.10 o 
  -2   7  13        0.03        8.28      5.67 o 
  -1   7  13        2.70        0.44      4.36 o 
   0   7  13        0.02       -3.71      3.92 o 
   1   7  13       32.13       35.74      7.19 o 
   2   7  13        5.83        4.14      4.58 o 
   3   7  13        0.36       -3.49      3.49 o 
   4   7  13        6.00        6.89      3.82 o 
   5   7  13        8.95        8.20      3.82 o 
   6   7  13        2.00        3.41      3.82 o 
   7   7  13        9.21       11.99      7.85 o 
  -2   8  13       10.74        8.28      6.54 o 
  -1   8  13        1.32       -2.62      5.23 o 
   0   8  13        0.00        2.18      4.80 o 
   1   8  13       12.92       19.18      6.32 o 
   2   8  13        3.04       -0.87      4.14 o 
   3   8  13        0.00        1.31      4.80 o 
   4   8  13       15.76       18.74      5.88 o 
   5   8  13       33.27       35.57      5.45 o 
   6   8  13        0.75        0.12      3.72 o 
   0   9  13        7.74       10.46      5.88 o 
   1   9  13        0.41        0.22      4.80 o 
   2   9  13        0.02       -0.65      4.58 o 
   3   9  13        1.51        3.05      4.80 o 
   4   9  13       20.18       26.81      6.97 o 
   5   9  13        6.09        8.28      5.23 o 
  -1  -5  14       16.26       19.74      7.41 o 
  -4  -4  14        3.33       -2.22      5.78 o 
  -3  -4  14        2.48        3.92      6.54 o 
  -2  -4  14        1.05        2.46      3.33 o 
  -1  -4  14        5.01        5.57      3.50 o 
   0  -4  14        1.88        1.76      4.47 o 
   1  -4  14        3.76        3.77      3.75 o 
   2  -4  14       16.06       23.76      6.87 o 
  -5  -3  14        0.14        4.14      3.98 o 
  -4  -3  14        1.63        0.97      4.80 o 
  -3  -3  14        4.64        8.28      5.88 o 
  -2  -3  14        0.19       -2.59      2.74 o 
  -1  -3  14        0.19       -0.14      3.06 o 
   0  -3  14        0.67       -0.27      3.00 o 
   1  -3  14        2.13        1.35      3.23 o 
   2  -3  14        1.19        1.91      3.23 o 
   3  -3  14        2.07        1.87      3.39 o 
   4  -3  14        1.57        3.86      3.91 o 
  -6  -2  14        1.32        9.15      5.23 o 
  -5  -2  14        0.12       -1.27      3.23 o 
  -4  -2  14        0.01       -5.45      5.45 o 
  -3  -2  14        3.40        0.95      2.80 o 
  -2  -2  14        0.74       -3.99      2.66 o 
  -1  -2  14        1.51        1.20      3.38 o 
   0  -2  14        1.64       -1.09      2.61 o 
   1  -2  14        0.00       -1.18      2.90 o 
   2  -2  14       16.13       19.90      4.90 o 
   3  -2  14        4.86       15.52      5.56 o 
   4  -2  14        1.87        2.09      3.59 o 
   5  -2  14        8.86       10.74      4.39 o 
  -6  -1  14        1.31        3.27      4.36 o 
  -5  -1  14        0.34        1.09      4.14 o 
  -4  -1  14        1.31       -6.76      4.80 o 
  -3  -1  14        0.09        0.61      2.64 o 
  -2  -1  14        7.71        4.06      2.97 o 
  -1  -1  14        8.53        8.46      3.26 o 
   0  -1  14        0.11       -1.45      2.70 o 
   1  -1  14        6.05        3.09      3.09 o 
   2  -1  14        3.92        2.22      3.02 o 
   3  -1  14        0.50       -0.02      3.13 o 
   4  -1  14        1.72       -0.49      2.98 o 
   5  -1  14        4.43        4.65      3.82 o 
  -6   0  14        2.13       10.03      5.01 o 
  -5   0  14        0.04       -1.31      3.71 o 
  -3   0  14       29.72       23.05      4.14 o 
  -2   0  14       11.97       11.05      5.88 o 
  -1   0  14       31.87       24.14      4.07 o 
   0   0  14        0.07       -2.94      2.41 o 
   1   0  14       33.41       35.01      4.75 o 
   2   0  14       66.30       61.75      5.92 o 
   3   0  14        0.84       -3.28      3.49 o 
   4   0  14        1.62        0.75      3.60 o 
   5   0  14        7.57        6.87      3.92 o 
   6   0  14        5.25       12.08      4.31 o 
  -6   1  14        0.10       -4.58      3.71 o 
  -4   1  14        0.06       -2.40      3.05 o 
  -3   1  14       25.54       24.41      5.23 o 
  -2   1  14       11.61        9.67      3.30 o 
  -1   1  14       18.92       17.36      6.32 o 
   0   1  14       10.68        7.43      3.81 o 
   1   1  14       10.66        3.95      3.19 o 
   2   1  14       32.76       28.97      4.55 o 
   3   1  14        3.73        3.27      2.94 o 
   4   1  14        1.27        0.23      2.77 o 
   5   1  14        0.69       -2.72      3.49 o 
   6   1  14        9.81       10.92      4.28 o 
   7   1  14        0.23       -0.41      3.75 o 
  -4   2  14        0.93        2.40      3.71 o 
  -3   2  14        9.63        5.88      3.92 o 
  -2   2  14       47.88       55.14      7.41 o 
  -1   2  14      124.03      103.86      6.91 o 
   0   2  14      223.79      202.07     10.52 o 
   1   2  14        0.05       -0.85      4.03 o 
   2   2  14       11.86       11.71      3.66 o 
   3   2  14        0.50        0.69      2.86 o 
   4   2  14        9.89       15.21      3.95 o 
   5   2  14       20.79       19.61      4.40 o 
   6   2  14        2.09       -1.54      4.90 o 
   7   2  14        5.16       -2.55      3.34 o 
  -4   3  14        0.79        1.09      3.92 o 
  -3   3  14        0.11       -3.71      3.27 o 
  -2   3  14        6.32        5.23      4.14 o 
  -1   3  14        7.55        5.67      4.36 o 
   0   3  14       56.55       47.61      5.16 o 
   1   3  14       27.33       21.69      4.13 o 
   2   3  14        0.11       -0.12      2.70 o 
   3   3  14      111.76      113.12     10.03 o 
   4   3  14        4.44        6.06      3.46 o 
   5   3  14        8.48       10.34      3.87 o 
   6   3  14        0.32       -0.52      3.34 o 
   7   3  14        1.44        4.75      6.10 o 
  -5   4  14        3.34        2.18      4.58 o 
  -4   4  14        1.76        1.09      4.80 o 
  -3   4  14        0.65       -3.92      3.71 o 
  -2   4  14        0.52        1.96      4.36 o 
  -1   4  14       67.31       51.87      7.63 o 
   0   4  14      185.97      173.28     13.51 o 
   1   4  14        3.37        1.94      6.65 o 
   2   4  14       70.94       65.69      6.65 o 
   3   4  14       23.08       22.98      4.34 o 
   4   4  14        7.41        5.38      3.81 o 
   5   4  14       15.95       31.62      5.12 o 
   6   4  14        3.85       -0.05      3.36 o 
   7   4  14       52.69       56.98      6.70 o 
  -5   5  14        2.42        6.54      5.88 o 
  -4   5  14        0.09        0.00      5.01 o 
  -3   5  14        0.12       -2.62      4.14 o 
  -2   5  14        0.57        1.74      4.58 o 
  -1   5  14        4.67       -1.53      3.71 o 
   0   5  14        4.79        7.41      4.80 o 
   1   5  14       14.62       12.42      4.80 o 
   2   5  14        0.02       -1.13      2.76 o 
   3   5  14       12.02       17.90      4.14 o 
   4   5  14        2.79        5.20      3.81 o 
   5   5  14        3.00        4.24      3.50 o 
   6   5  14       15.63       14.43      5.56 o 
   7   5  14        4.28        3.07      3.95 o 
  -4   6  14        0.18       -3.27      4.80 o 
  -3   6  14        0.50        1.53      5.45 o 
  -2   6  14        0.39       -0.44      4.58 o 
  -1   6  14       11.62       12.42      5.45 o 
   0   6  14       10.56       16.13      5.67 o 
   1   6  14       19.76       21.58      6.10 o 
   2   6  14       26.09       28.12      6.32 o 
   3   6  14       40.52       38.26      5.56 o 
   4   6  14       11.05       17.62      4.44 o 
   5   6  14       18.80       23.03      5.56 o 
   6   6  14        2.77        5.01      7.74 o 
   7   6  14       11.16        9.76      4.64 o 
  -3   7  14        0.01       -3.71      5.23 o 
  -2   7  14        0.15       -3.05      4.80 o 
  -1   7  14        0.82       -1.74      4.80 o 
   0   7  14        1.85        3.05      4.80 o 
   1   7  14       19.27       17.22      6.10 o 
   2   7  14        3.03        3.71      4.80 o 
   3   7  14        1.42        0.44      4.36 o 
   4   7  14        6.98        6.97      5.45 o 
   5   7  14        0.07       -1.71      3.50 o 
   6   7  14       14.38       19.90      4.91 o 
  -1   8  14        0.16       -2.83      5.01 o 
   0   8  14        4.62       -0.87      4.58 o 
   1   8  14        5.47        8.50      5.45 o 
   2   8  14        7.95       10.46      5.88 o 
   3   8  14        3.84        2.62      4.80 o 
   4   8  14        7.99        7.85      5.45 o 
   5   8  14       24.32       25.72      6.54 o 
   2   9  14        0.30        3.71      5.45 o 
   3   9  14        0.03       -0.87      4.58 o 
  -4  -3  15        0.04       -3.05      5.88 o 
  -3  -3  15        3.44        7.63      6.54 o 
  -2  -3  15        0.05        0.22      3.10 o 
  -1  -3  15        0.19       -0.63      3.20 o 
   0  -3  15        1.96        0.95      3.30 o 
   1  -3  15        6.90        6.31      3.87 o 
   2  -3  15        2.76        1.11      3.46 o 
  -4  -2  15        1.86        3.92      6.76 o 
  -3  -2  15        0.57       -1.09      5.45 o 
  -2  -2  15        0.96        1.80      3.17 o 
  -1  -2  15        3.68       -0.49      3.14 o 
   0  -2  15        5.71        8.72      3.77 o 
   1  -2  15        1.06       -0.40      3.03 o 
   2  -2  15        0.79       -2.10      2.94 o 
   3  -2  15        5.38        9.35      4.08 o 
  -4  -1  15        2.06        1.96      5.67 o 
  -3  -1  15        7.88        5.52      5.12 o 
  -2  -1  15        0.00        1.53      3.14 o 
  -1  -1  15        2.03        1.80      3.02 o 
   0  -1  15        0.34       -0.82      2.80 o 
   1  -1  15        2.14        2.42      3.09 o 
   2  -1  15        0.53        1.82      3.25 o 
   3  -1  15        2.29        5.32      3.66 o 
   4  -1  15        3.38        2.25      3.50 o 
  -3   0  15       18.75       23.19      4.90 o 
  -2   0  15        2.17        0.60      2.86 o 
  -1   0  15        0.75        1.28      3.02 o 
   0   0  15        3.03        1.76      5.23 o 
   1   0  15        8.54       11.80      3.66 o 
   2   0  15        2.20        2.95      3.14 o 
   3   0  15        0.73        3.53      3.18 o 
   4   0  15        0.14       -0.96      3.09 o 
   5   0  15        0.46        4.75      3.95 o 
  -3   1  15        6.00        8.72      4.36 o 
  -2   1  15        0.15        1.43      2.98 o 
  -1   1  15        3.44        7.14      6.97 o 
   0   1  15        0.00       -3.51      2.34 o 
   1   1  15        3.10        3.63      3.14 o 
   2   1  15        0.47        0.44      2.74 o 
   3   1  15        2.87        9.85      3.63 o 
   4   1  15        1.79        3.98      3.35 o 
   5   1  15        8.21       12.42      4.31 o 
   6   1  15        0.40       -1.65      3.50 o 
  -4   2  15        4.55        5.23      4.36 o 
  -3   2  15        8.85       12.21      4.58 o 
  -2   2  15        0.42        1.53      3.71 o 
  -1   2  15        3.04        3.69      2.98 o 
   0   2  15        0.19        0.78      2.98 o 
   1   2  15        5.73        6.76      5.12 o 
   2   2  15        7.19        1.03      3.02 o 
   3   2  15        0.09       -1.44      2.61 o 
   4   2  15        2.26        5.08      3.61 o 
   5   2  15        0.92       -1.45      3.35 o 
   6   2  15        3.28        1.31      3.66 o 
  -4   3  15        0.98       -2.40      4.14 o 
  -3   3  15        1.72       -2.83      3.71 o 
  -2   3  15        2.78        3.05      4.36 o 
  -1   3  15        0.02       -4.14      3.27 o 
   0   3  15        0.04        0.00      3.71 o 
   1   3  15       16.30       12.86      3.91 o 
   2   3  15        2.16       -1.28      2.61 o 
   3   3  15       32.46       29.50      4.71 o 
   4   3  15        1.01        0.56      3.23 o 
   5   3  15        1.01        1.02      3.39 o 
   6   3  15        0.92        1.47      3.59 o 
  -4   4  15        0.46       -0.65      4.58 o 
  -3   4  15        6.72       19.83      6.32 o 
  -2   4  15       10.01        9.81      5.01 o 
  -1   4  15        3.11        6.32      4.58 o 
   0   4  15        0.09       -2.18      3.49 o 
   1   4  15       29.05       29.86      6.32 o 
   2   4  15        1.40       -1.35      2.61 o 
   3   4  15       16.82       24.28      4.61 o 
   4   4  15       15.44       22.03      7.19 o 
   5   4  15        0.27        2.88      4.03 o 
   6   4  15        4.53        4.66      3.99 o 
  -4   5  15        0.49        1.09      5.23 o 
  -3   5  15        3.32        8.72      5.67 o 
  -2   5  15        0.72       -2.18      4.58 o 
  -1   5  15        6.98        8.50      5.01 o 
   0   5  15        4.97       14.82      5.45 o 
   1   5  15        0.00       -1.53      3.71 o 
   2   5  15        2.22        4.36      4.36 o 
   3   5  15       24.25       28.96      5.12 o 
   4   5  15        3.08        1.22      3.26 o 
   5   5  15       28.48       22.73      4.75 o 
   6   5  15        0.85       -2.04      3.79 o 
  -3   6  15        3.99        5.45      5.88 o 
  -2   6  15        1.29       -3.71      4.58 o 
  -1   6  15        6.00        6.10      5.23 o 
   0   6  15        5.23        5.23      4.80 o 
   1   6  15        1.48        0.00      3.92 o 
   2   6  15        0.72        4.80      4.58 o 
   3   6  15       47.06       51.44      8.06 o 
   4   6  15        8.77        7.88      3.82 o 
   5   6  15        0.15        1.31      3.75 o 
   6   6  15        4.07        4.44      4.06 o 
  -1   7  15        1.36       -3.05      4.80 o 
   0   7  15        0.61       -6.32      4.36 o 
   1   7  15        4.51        3.27      5.01 o 
   2   7  15        4.32        9.59      5.23 o 
   3   7  15        3.17        5.88      5.45 o 
   4   7  15        0.78       -5.67      3.92 o 
   5   7  15        2.78        0.08      3.59 o 
   1   8  15        5.95        8.94      5.67 o 
   2   8  15        0.00       -5.88      4.36 o 
   3   8  15        8.23        2.83      5.23 o 
   4   8  15        0.77        3.49      5.01 o 
  -2  -2  16        0.12       -0.54      3.06 o 
  -1  -2  16       12.10       12.86      4.18 o 
   0  -2  16        1.40        5.74      3.73 o 
   1  -2  16        1.62        0.66      3.71 o 
  -3  -1  16        0.00       -8.06      5.45 o 
  -2  -1  16        0.04        2.01      3.22 o 
  -1  -1  16        1.59        1.83      3.17 o 
   0  -1  16        0.13        2.43      3.30 o 
   1  -1  16        3.08        3.95      3.92 o 
   2  -1  16        0.23       -3.59      3.23 o 
   3  -1  16        0.95       -0.53      3.50 o 
  -3   0  16        0.31        4.58      4.14 o 
  -2   0  16        0.07        1.39      3.23 o 
  -1   0  16        0.49        1.00      3.26 o 
   0   0  16        0.78        0.16      3.14 o 
   1   0  16        3.37        5.63      3.56 o 
   2   0  16        0.72       -3.61      2.97 o 
   3   0  16        0.07       -3.34      3.25 o 
   4   0  16        0.00        2.27      3.63 o 
  -3   1  16        0.79        0.00      3.49 o 
  -2   1  16        0.36        2.62      3.92 o 
  -1   1  16        0.00       -1.26      2.82 o 
   0   1  16        3.37        0.57      2.98 o 
   1   1  16        0.02       -0.09      2.86 o 
   2   1  16        0.13       -3.60      2.40 o 
   3   1  16        0.03       -1.32      3.06 o 
   4   1  16        0.00       -0.65      4.69 o 
  -4   2  16        2.45       -0.44      4.36 o 
  -3   2  16        6.96        7.19      4.36 o 
  -2   2  16        0.03        2.83      3.92 o 
  -1   2  16        2.91       -1.96      3.71 o 
   0   2  16        9.63        7.21      5.56 o 
   1   2  16        1.14       -1.93      2.82 o 
   2   2  16        9.51        9.26      5.45 o 
   3   2  16        4.18        4.19      3.43 o 
   4   2  16        0.91        6.29      3.98 o 
   5   2  16        7.85       -4.40      3.18 o 
  -4   3  16        4.91        2.83      5.23 o 
  -3   3  16        3.17        6.10      5.23 o 
  -2   3  16        5.08        8.28      5.01 o 
  -1   3  16        2.18        2.83      4.58 o 
   0   3  16        0.59       -0.65      3.49 o 
   1   3  16        1.14        2.28      3.10 o 
   2   3  16        4.68        9.10      3.83 o 
   3   3  16        1.02        3.98      3.61 o 
   4   3  16        1.68        2.48      3.36 o 
   5   3  16        0.40        1.70      3.82 o 
  -3   4  16       14.95       18.31      6.32 o 
  -2   4  16        6.43       12.64      5.67 o 
  -1   4  16        3.87        7.63      4.80 o 
   0   4  16        0.00        1.31      4.58 o 
   1   4  16        0.27        2.83      3.92 o 
   2   4  16       13.47       20.10      4.45 o 
   3   4  16       10.73       14.15      4.24 o 
   4   4  16        0.03       -1.96      2.92 o 
   5   4  16        2.33        4.23      3.99 o 
  -2   5  16        0.02       -0.65      4.58 o 
  -1   5  16        1.31        0.87      4.58 o 
   0   5  16        0.25        0.44      4.58 o 
   1   5  16        0.00        2.62      4.58 o 
   2   5  16        0.02        2.83      4.58 o 
   3   5  16        0.46       -2.36      3.46 o 
   4   5  16        0.15        0.28      5.34 o 
   5   5  16        0.39       -0.56      3.73 o 
  -1   6  16       12.39       11.55      6.32 o 
   0   6  16        2.86       10.24      5.67 o 
   1   6  16        1.41        0.22      4.14 o 
   2   6  16        6.81       14.60      5.88 o 
   3   6  16        2.07        3.71      4.58 o 
   4   6  16        1.70        1.37      4.03 o 
   1   7  16        1.41       -0.65      4.80 o 
   2   7  16        1.48        3.05      5.01 o 
   3   7  16        1.10        0.65      5.01 o 
  -2   0  17        2.96        2.04      5.56 o 
  -1   0  17       31.68       40.33      7.85 o 
   0   0  17        0.42        2.96      3.63 o 
   1   0  17       23.44       44.68      8.06 o 
   2   0  17        0.48       -1.01      6.32 o 
  -2   1  17        0.02       -4.58      4.14 o 
  -1   1  17        5.93        4.12      5.12 o 
   0   1  17        2.51        0.90      5.34 o 
   1   1  17        7.65       10.56      4.08 o 
   2   1  17        2.30       10.42      4.03 o 
   3   1  17        2.13       -0.74      3.53 o 
  -2   2  17        0.41        1.09      4.58 o 
  -1   2  17        4.77        3.27      4.36 o 
   0   2  17        1.72        1.90      6.10 o 
   1   2  17       18.19       27.49      5.12 o 
   2   2  17        8.06       12.73      4.43 o 
   3   2  17        0.00       -2.10      3.08 o 
  -2   3  17        0.36       -3.71      3.92 o 
  -1   3  17        1.32       -1.31      4.58 o 
   0   3  17        0.13       -5.23      3.71 o 
   1   3  17        1.99        3.97      9.26 o 
   2   3  17        1.62        5.40      3.73 o 
   3   3  17        0.02        0.73      3.27 o 
  -1   4  17        5.27        1.96      5.01 o 
   0   4  17        0.19        3.92      4.36 o 
   1   4  17       24.22       23.10      6.76 o 
   2   4  17       11.92       20.17      4.85 o 
   3   4  17        2.61        4.61      4.07 o 
   0   5  17        0.12       -0.87      4.80 o 
   1   5  17        7.62        5.88      5.67 o 
   2   5  17        0.00        2.83      4.80 o 
   3   5  17        1.37        3.27      5.01 o 
                                                 
